# Supplementary material for: ASK ME!—Routine measurement of patient experience with patient safety in ambulatory care: A mixed-mode survey
Source: PLoS One. 2021 Dec 1;16(12):e0259252. doi: 10.1371/journal.pone.0259252 (PMC8635405; doi:10.1371/journal.pone.0259252)
Supplement: S1 Dataset — (XLSX) [file pone.0259252.s004.xlsx]

## Sheet: Dataset
survey mode 1	survey mode 2	Q01	Q03	Q04	Q05	Q06	Q07	Q08	Q09	Q10	Q11	Q13	Q15_01	Q15_02	Q15_03	Q16	Q17	Q18	Q19	Q21	Q22	Q23	Q24	Q24d	Q25	V1	V2	V3
2	1	2	1	1	1	1	1	1	2	1	3	2	1	2	1	1	4	1	-1	2	1	2	-1	-1	2	1	1	1
1	0	3	3	2	4	3	4	3	3	4	4	3	1	2	1	3	6	4	1	1	2	1	-1	-1	-1	1	1	1
1	0	3	1	1	1	1	1	2	2	2	3	3	3	3	2	2	4	2	2	-1	-1	-1	-1	-1	-1	2	5	1
1	1	1	1	1	1	1	1	1	1	1	1	1	1	1	1	1	1	2	1	1	1	1	-1	-1	1	1	1	1
1	0	-1	-1	-1	-1	-1	-1	-1	-1	-1	-1	-1	1	1	1	2	1	1	1	-1	-1	-1	-1	-1	-1	1	1	1
1	0	3	2	-1	-1	-1	-1	-1	-1	-1	-1	-1	-1	-1	-1	-1	-1	-1	-1	-1	-1	-1	-1	-1	-1	2	2	1
1	0	4	3	2	3	6	-1	-1	-1	-1	-1	-1	2	3	1	4	3	4	4	-1	-1	-1	-1	-1	-1	2	2	1
1	0	2	1	2	1	2	1	1	2	1	2	2	1	2	1	2	1	1	-1	-1	-1	-1	-1	-1	-1	2	2	1
1	0	1	1	1	1	1	1	1	1	1	1	1	1	1	1	5	1	1	-1	1	2	-1	-1	-1	-1	2	2	1
1	0	2	1	1	1	1	1	1	1	1	4	1	1	3	1	1	2	1	-1	2	1	2	-1	-1	1	2	2	1
1	0	3	1	2	2	1	1	1	2	2	2	3	1	2	1	1	2	1	-1	2	1	2	-1	-1	2	2	2	1
2	0	3	1	1	1	6	2	3	3	3	2	2	2	2	3	4	4	3	3	1	1	-1	-1	-1	1	2	2	1
1	0	2	2	2	2	6	2	2	2	2	2	2	2	2	2	2	1	1	-1	1	1	1	-1	-1	1	2	2	1
2	0	4	3	3	2	2	2	2	3	2	2	3	1	1	1	3	3	1	-1	1	2	2	-1	-1	2	2	2	1
2	0	3	3	2	3	3	3	3	3	3	3	2	2	2	2	3	2	-1	4	2	-1	2	-1	-1	1	2	2	1
1	0	2	1	1	1	1	1	1	1	1	2	6	6	6	6	1	5	1	-1	-1	-1	-1	-1	-1	-1	2	3	1
1	0	2	1	1	1	1	1	5	1	1	1	1	6	6	6	-1	-1	1	-1	-1	-1	-1	-1	-1	-1	2	3	1
1	0	-1	1	1	-1	-1	-1	-1	-1	-1	-1	-1	-1	-1	-1	-1	-1	-1	-1	-1	-1	-1	-1	-1	-1	2	3	1
1	0	2	1	1	1	1	1	1	1	1	1	1	1	1	1	1	1	1	-1	-1	-1	-1	-1	-1	-1	2	3	1
1	0	3	2	3	2	2	2	3	2	3	3	3	1	2	2	-1	2	4	4	1	1	1	-1	-1	2	2	3	1
2	0	3	1	1	1	1	1	1	1	1	2	6	6	6	6	5	1	4	4	1	1	1	-1	-1	2	2	3	1
1	1	1	1	1	1	1	1	1	1	1	1	1	1	1	1	1	1	1	-1	1	1	1	-1	-1	2	1	1	1
1	1	1	1	1	1	1	1	1	1	1	1	1	1	1	1	1	1	1	-1	1	1	2	-1	-1	2	1	1	1
1	1	1	1	1	1	1	1	1	1	1	1	1	1	1	1	1	1	1	-1	1	2	1	-1	-1	2	1	1	1
2	1	2	1	1	1	1	1	1	1	1	1	1	1	1	1	5	1	1	-1	1	1	2	-1	-1	2	1	1	1
2	1	1	1	1	1	1	1	1	1	1	1	1	1	1	1	1	1	4	1	1	2	2	-1	-1	2	1	1	1
2	0	1	1	1	1	1	1	1	1	1	1	1	1	1	1	1	1	1	-1	1	2	2	-1	-1	2	1	1	1
1	1	1	1	1	1	1	1	1	1	1	1	1	1	1	1	1	1	1	-1	2	2	1	-1	-1	2	1	1	1
2	0	4	1	2	2	2	2	2	2	2	2	2	-1	-1	-1	-1	1	-1	-1	-1	-1	-1	-1	-1	-1	2	4	1
2	1	2	1	2	1	1	1	1	2	1	2	1	4	4	4	1	1	1	-1	1	1	2	-1	-1	2	2	4	1
1	0	-1	-1	-1	-1	-1	-1	-1	-1	-1	-1	-1	1	3	1	1	3	1	-1	-1	-1	-1	-1	-1	-1	1	1	1
1	0	2	1	1	1	1	1	1	1	1	1	2	1	4	1	3	1	1	-1	-1	-1	-1	-1	-1	-1	1	1	1
1	0	2	1	1	1	1	1	1	1	1	1	2	1	1	1	2	2	1	-1	-1	-1	-1	-1	-1	-1	1	1	1
2	0	-1	-1	-1	-1	-1	-1	-1	-1	-1	-1	-1	1	2	1	1	3	1	-1	-1	-1	-1	-1	-1	-1	1	1	1
1	0	1	1	1	1	1	1	1	1	1	2	1	1	1	1	5	1	4	4	1	2	2	-1	-1	1	1	1	1
1	0	1	1	1	-1	-1	1	1	-1	1	1	6	6	-1	-1	-1	-1	1	-1	-1	-1	-1	-1	-1	-1	1	1	1
2	0	-1	-1	-1	-1	-1	-1	-1	-1	-1	-1	-1	1	1	1	1	1	1	-1	-1	-1	-1	-1	-1	-1	1	1	1
1	0	3	1	1	1	-1	1	1	1	1	1	1	1	1	1	1	1	1	-1	-1	-1	-1	-1	-1	-1	2	3	1
1	0	2	1	1	1	1	1	1	1	1	1	1	6	6	6	2	1	1	-1	-1	-1	-1	-1	-1	-1	2	3	1
1	0	3	1	1	1	1	1	1	2	2	2	1	1	2	1	2	2	1	-1	-1	-1	-1	-1	-1	-1	2	3	1
1	0	-1	-1	-1	-1	-1	-1	-1	-1	-1	-1	-1	-1	-1	-1	-1	-1	-1	-1	-1	-1	-1	-1	-1	-1	2	3	1
2	0	3	1	1	2	6	1	1	1	1	2	6	6	-1	-1	1	1	-1	1	-1	-1	-1	-1	-1	-1	2	3	1
2	1	2	1	1	1	1	1	1	1	1	1	6	6	6	6	1	6	1	-1	1	2	1	-1	-1	2	2	3	1
1	0	-1	-1	-1	-1	-1	-1	-1	-1	-1	-1	-1	-1	-1	-1	-1	-1	-1	-1	-1	-1	-1	-1	-1	-1	2	5	1
1	0	1	1	1	1	1	1	1	1	1	1	1	1	2	1	1	2	1	-1	-1	-1	-1	-1	-1	-1	2	5	1
1	0	2	1	1	2	4	1	1	2	-1	-1	1	1	3	1	1	1	-1	-1	-1	-1	-1	-1	-1	-1	2	5	1
1	0	2	2	1	2	2	1	1	1	1	2	6	6	6	6	1	6	-1	-1	-1	-1	-1	-1	-1	-1	2	5	1
1	0	2	1	1	2	2	2	2	2	-1	-1	2	1	3	3	-1	2	1	-1	-1	-1	-1	-1	-1	-1	2	5	1
1	0	-1	1	1	1	2	1	1	1	1	1	1	-1	-1	-1	-1	1	-1	-1	-1	-1	-1	-1	-1	-1	2	5	1
1	0	3	1	1	1	1	1	1	1	3	5	2	1	1	1	-1	2	1	-1	-1	-1	-1	-1	-1	-1	2	5	1
1	0	5	2	3	2	6	2	3	2	4	4	6	3	4	2	3	4	3	3	-1	-1	-1	-1	-1	-1	2	5	1
1	0	2	1	1	1	6	2	2	3	3	5	6	1	1	2	1	1	1	-1	-1	-1	-1	-1	-1	-1	2	5	1
1	0	2	1	1	1	1	1	1	1	1	1	1	1	1	1	4	1	1	-1	-1	-1	-1	-1	-1	-1	2	5	1
1	0	2	1	1	2	1	1	1	1	1	1	1	1	1	1	5	1	1	-1	-1	-1	-1	-1	-1	-1	2	5	1
1	0	1	1	1	1	1	1	2	3	2	2	2	1	1	1	4	1	1	-1	2	1	-1	-1	-1	-1	2	5	1
1	0	1	1	1	1	6	1	1	1	1	2	1	1	-1	1	1	2	1	-1	1	2	1	-1	-1	1	2	5	1
1	0	2	3	1	2	2	2	1	4	1	4	2	2	1	1	-1	1	4	4	2	2	2	-1	-1	2	2	5	1
1	0	2	1	3	5	6	1	3	2	1	5	6	1	5	1	1	5	1	-1	1	2	1	-1	-1	2	2	5	1
1	0	3	1	-1	-1	-1	1	1	1	1	-1	1	-1	-1	-1	-1	-1	-1	-1	2	-1	1	-1	-1	2	2	5	1
1	0	-1	-1	-1	-1	-1	-1	-1	-1	-1	-1	-1	3	-1	-1	3	2	2	2	-1	-1	-1	-1	-1	-1	2	5	1
1	0	-1	-1	-1	-1	-1	-1	-1	-1	-1	-1	-1	-1	-1	-1	-1	-1	-1	-1	-1	-1	-1	-1	-1	-1	2	5	1
1	0	-1	-1	-1	-1	-1	-1	-1	-1	-1	-1	-1	-1	-1	-1	-1	-1	-1	-1	-1	-1	-1	-1	-1	-1	2	5	1
1	0	1	1	1	1	1	2	1	2	2	-1	-1	-1	-1	-1	1	-1	-1	-1	-1	-1	-1	-1	-1	-1	2	5	1
1	0	-1	-1	-1	-1	-1	-1	-1	-1	-1	-1	-1	-1	-1	-1	-1	-1	-1	-1	-1	-1	-1	-1	-1	-1	2	5	1
1	0	2	1	1	1	6	1	1	1	1	1	1	1	1	1	5	1	1	-1	-1	-1	-1	-1	-1	-1	2	5	1
1	0	3	1	1	1	2	1	1	2	1	2	1	1	1	1	1	3	1	-1	-1	-1	-1	-1	-1	-1	2	5	1
1	0	2	1	1	1	-1	1	1	1	1	1	1	1	1	1	1	5	-1	-1	-1	-1	-1	-1	-1	-1	2	5	1
1	0	-1	-1	-1	-1	-1	-1	-1	-1	-1	-1	-1	-1	-1	-1	-1	-1	-1	-1	-1	-1	-1	-1	-1	-1	2	5	1
1	0	2	1	2	1	1	2	1	1	1	1	1	2	2	1	4	1	2	1	-1	-1	-1	-1	-1	-1	2	5	1
1	0	3	1	1	1	1	1	1	1	1	3	3	1	1	1	4	4	1	-1	1	2	2	-1	-1	2	2	5	1
1	0	-1	-1	-1	-1	-1	-1	-1	-1	-1	-1	-1	-1	-1	-1	-1	-1	-1	-1	-1	-1	-1	-1	-1	-1	2	6	1
1	0	2	1	1	2	2	1	1	2	2	5	2	1	1	1	1	1	1	-1	-1	-1	-1	-1	-1	-1	2	6	1
1	0	3	2	1	2	3	2	1	3	1	2	2	1	3	1	5	3	1	-1	-1	-1	-1	-1	-1	-1	2	6	1
1	0	2	2	2	1	2	2	1	1	1	1	2	1	1	1	2	4	1	-1	-1	-1	-1	-1	-1	-1	2	6	1
1	0	4	1	1	1	1	1	1	1	1	1	1	1	1	1	2	1	1	-1	1	1	1	-1	-1	2	2	6	1
-1	1	2	1	1	1	1	1	1	1	1	2	1	1	1	1	1	1	1	-1	2	1	2	-1	-1	2	2	6	1
1	0	2	1	1	1	1	1	1	1	1	1	1	1	1	1	5	1	1	-1	2	1	2	-1	-1	2	2	6	1
1	0	2	1	1	1	1	1	1	1	1	2	1	1	2	2	1	6	1	-1	-1	-1	-1	-1	-1	-1	1	1	1
1	0	1	1	1	1	1	1	1	1	1	2	1	1	2	1	2	1	1	-1	-1	-1	-1	-1	-1	-1	1	1	1
1	0	2	1	1	1	6	1	1	1	1	1	1	1	2	2	1	6	-1	-1	-1	-1	-1	-1	-1	-1	1	1	1
1	0	1	1	1	1	1	1	1	1	1	1	1	6	6	6	-1	1	1	-1	-1	-1	-1	-1	-1	-1	1	1	1
1	0	1	2	2	2	6	1	1	2	1	1	6	1	2	1	-1	1	-1	-1	-1	-1	-1	-1	-1	-1	1	1	1
1	0	2	2	2	2	2	1	2	2	1	1	2	1	1	1	4	1	1	-1	-1	-1	-1	-1	-1	-1	1	1	1
1	0	1	1	1	2	1	1	2	-1	2	1	1	2	2	1	4	2	1	-1	-1	-1	-1	-1	-1	-1	1	1	1
1	0	2	1	3	2	2	2	2	3	2	-1	2	2	2	2	4	2	-1	-1	-1	-1	-1	-1	-1	-1	1	1	1
1	0	-1	-1	-1	-1	-1	-1	-1	-1	-1	-1	-1	1	1	1	4	2	1	-1	-1	-1	-1	-1	-1	-1	1	1	1
1	0	2	2	2	2	-1	2	2	2	2	2	2	2	2	3	4	2	1	-1	-1	-1	-1	-1	-1	-1	1	1	1
1	0	1	1	1	1	1	1	1	1	1	1	6	1	1	1	5	1	1	-1	-1	-1	-1	-1	-1	-1	1	1	1
1	0	3	2	3	3	-1	3	2	2	2	2	3	1	1	1	3	2	3	4	2	1	-1	-1	-1	-1	1	1	1
1	0	2	1	1	1	-1	1	1	1	1	2	1	1	2	1	1	1	1	-1	-1	-1	-1	-1	-1	-1	1	1	1
1	0	1	-1	-1	-1	-1	-1	-1	-1	-1	-1	-1	-1	-1	-1	-1	-1	-1	-1	-1	-1	-1	-1	-1	-1	1	1	1
1	0	2	1	1	4	3	3	1	4	5	2	2	1	4	1	1	5	1	-1	-1	-1	-1	-1	-1	-1	1	1	1
1	0	1	1	1	1	-1	-1	-1	-1	-1	-1	-1	1	1	1	1	1	1	-1	-1	1	1	-1	-1	-1	1	1	1
1	0	1	1	1	1	1	1	1	1	1	1	1	1	1	1	1	1	-1	1	1	2	1	-1	-1	-1	1	1	1
1	0	3	2	3	5	6	3	4	4	4	4	-1	2	4	2	3	2	-1	3	2	1	1	-1	-1	1	1	1	1
1	0	2	2	1	1	1	2	1	2	1	2	1	1	-1	2	2	1	-1	4	1	1	2	-1	-1	2	1	1	1
1	0	2	1	1	1	1	1	1	1	2	1	1	1	1	1	-1	1	1	-1	-1	-1	-1	-1	-1	-1	2	4	1
2	0	-1	2	2	4	4	3	3	5	4	4	6	6	6	6	-1	1	4	4	2	1	2	-1	-1	-1	2	4	1
2	0	-1	1	1	1	-1	1	2	1	3	4	4	2	1	1	4	3	1	-1	2	1	1	-1	-1	2	2	4	1
1	0	2	1	1	1	1	1	1	1	1	1	1	-1	-1	-1	-1	-1	-1	-1	-1	-1	-1	-1	-1	-1	2	3	1
1	0	2	1	1	2	2	1	1	1	1	1	-1	6	-1	-1	1	6	2	2	-1	-1	-1	-1	-1	-1	2	3	1
1	0	2	1	1	1	1	2	1	1	1	1	1	1	1	1	1	1	1	-1	-1	-1	-1	-1	-1	-1	2	3	1
1	0	2	1	1	1	1	1	1	1	1	1	1	-1	-1	-1	-1	-1	-1	-1	-1	-1	-1	-1	-1	-1	2	3	1
1	0	3	2	2	2	2	2	2	2	2	1	2	2	-1	-1	1	2	-1	-1	-1	-1	-1	-1	-1	-1	2	3	1
1	0	2	1	1	1	1	1	1	3	1	1	1	1	4	1	1	3	1	-1	-1	-1	-1	-1	-1	-1	2	3	1
1	0	-1	-1	-1	-1	-1	-1	-1	-1	-1	-1	-1	1	1	1	1	3	1	-1	-1	-1	-1	-1	-1	-1	2	3	1
1	0	1	1	1	1	1	1	1	2	2	1	1	1	2	2	1	1	-1	-1	-1	-1	-1	-1	-1	-1	2	3	1
1	0	2	1	1	2	2	1	1	2	1	2	2	1	1	1	4	2	1	-1	-1	-1	-1	-1	-1	-1	2	3	1
1	0	-1	2	2	2	1	1	2	3	3	3	2	6	-1	-1	1	5	1	-1	-1	-1	-1	-1	-1	-1	2	3	1
1	0	3	1	1	1	2	1	1	2	2	2	2	6	-1	-1	2	4	-1	-1	-1	-1	-1	-1	-1	-1	2	3	1
1	0	-1	-1	-1	-1	-1	-1	-1	-1	-1	-1	-1	1	1	1	1	5	1	-1	-1	-1	-1	-1	-1	-1	2	3	1
1	0	1	1	1	1	1	2	1	2	2	2	2	1	1	1	1	1	1	-1	-1	-1	-1	-1	-1	-1	1	1	1
1	0	1	2	1	2	2	2	2	2	3	3	1	1	1	1	2	1	1	-1	-1	-1	-1	-1	-1	-1	1	1	1
1	0	1	1	2	2	2	2	1	2	2	2	2	1	4	3	1	6	1	-1	-1	-1	-1	-1	-1	-1	1	1	1
1	0	4	3	4	2	2	3	3	2	3	3	2	2	2	3	4	2	3	3	1	1	2	-1	-1	1	1	1	1
1	0	-1	-1	-1	-1	-1	-1	-1	-1	-1	-1	-1	-1	-1	-1	-1	-1	-1	-1	-1	-1	-1	-1	-1	-1	2	7	1
1	0	-1	-1	-1	-1	-1	-1	-1	-1	-1	-1	-1	-1	-1	-1	-1	-1	-1	-1	-1	-1	-1	-1	-1	-1	2	7	1
1	0	-1	-1	-1	-1	-1	-1	-1	-1	-1	-1	-1	-1	-1	-1	-1	-1	-1	-1	-1	-1	-1	-1	-1	-1	2	7	1
1	0	-1	-1	-1	-1	-1	-1	-1	-1	-1	-1	-1	-1	-1	-1	-1	-1	-1	-1	-1	-1	-1	-1	-1	-1	2	7	1
1	0	-1	-1	-1	-1	-1	-1	-1	-1	-1	-1	-1	-1	-1	-1	-1	-1	-1	-1	-1	-1	-1	-1	-1	-1	2	7	1
1	0	-1	-1	-1	-1	-1	-1	-1	-1	-1	-1	-1	-1	-1	-1	-1	-1	-1	-1	-1	-1	-1	-1	-1	-1	2	7	1
1	0	-1	-1	-1	-1	-1	-1	-1	-1	-1	-1	-1	-1	-1	-1	-1	-1	-1	-1	-1	-1	-1	-1	-1	-1	2	7	1
1	0	-1	-1	-1	-1	-1	-1	-1	-1	-1	-1	-1	-1	-1	-1	-1	-1	-1	-1	-1	-1	-1	-1	-1	-1	2	7	1
1	0	3	2	2	2	2	1	1	1	2	2	2	1	1	1	4	2	2	2	-1	-1	-1	-1	-1	-1	2	7	1
1	0	4	3	3	5	5	4	4	5	4	5	3	1	-1	1	2	4	2	2	-1	-1	-1	-1	-1	-1	2	7	1
1	0	2	1	1	1	1	2	1	1	1	2	1	2	2	1	5	1	1	-1	-1	-1	-1	-1	-1	-1	2	7	1
1	0	1	1	1	1	1	1	2	2	2	2	2	-1	-1	-1	-1	-1	-1	-1	-1	-1	-1	-1	-1	-1	2	7	1
1	0	-1	-1	-1	-1	-1	-1	-1	-1	-1	-1	-1	-1	-1	-1	-1	-1	-1	-1	-1	-1	-1	-1	-1	-1	2	7	1
1	0	-1	-1	-1	-1	-1	-1	-1	-1	-1	-1	-1	-1	-1	-1	-1	-1	-1	-1	-1	-1	-1	-1	-1	-1	2	7	1
1	0	-1	-1	-1	-1	-1	-1	-1	-1	-1	-1	-1	-1	-1	-1	-1	-1	-1	-1	-1	-1	-1	-1	-1	-1	2	7	1
1	0	-1	-1	-1	-1	-1	-1	-1	-1	-1	-1	-1	-1	-1	-1	-1	-1	-1	-1	-1	-1	-1	-1	-1	-1	2	7	1
1	0	-1	-1	-1	-1	-1	-1	-1	-1	-1	-1	-1	-1	-1	-1	-1	-1	-1	-1	-1	-1	-1	-1	-1	-1	2	7	1
1	0	-1	-1	-1	-1	-1	-1	-1	-1	-1	-1	-1	-1	-1	-1	-1	-1	-1	-1	-1	-1	-1	-1	-1	-1	2	7	1
1	0	-1	-1	-1	-1	-1	-1	-1	-1	-1	-1	-1	-1	-1	-1	-1	-1	-1	-1	-1	-1	-1	-1	-1	-1	2	7	1
1	0	-1	-1	-1	-1	-1	-1	-1	-1	-1	-1	-1	-1	-1	-1	-1	-1	-1	-1	-1	-1	-1	-1	-1	-1	2	7	1
1	0	-1	-1	-1	-1	-1	-1	-1	-1	-1	-1	-1	-1	-1	-1	-1	-1	-1	-1	-1	-1	-1	-1	-1	-1	2	7	1
1	0	-1	-1	-1	-1	-1	-1	-1	-1	-1	-1	-1	-1	-1	-1	-1	-1	-1	-1	-1	-1	-1	-1	-1	-1	2	7	1
1	0	-1	-1	-1	-1	-1	-1	-1	-1	-1	-1	-1	-1	-1	-1	-1	-1	-1	-1	-1	-1	-1	-1	-1	-1	2	7	1
1	0	-1	2	2	3	3	3	1	2	1	3	2	2	4	2	1	1	1	-1	-1	-1	-1	-1	-1	-1	2	7	1
1	0	1	1	1	-1	-1	-1	-1	-1	-1	-1	-1	-1	-1	-1	-1	-1	-1	-1	-1	-1	-1	-1	-1	-1	2	7	1
1	0	-1	-1	-1	-1	-1	-1	-1	-1	-1	-1	-1	-1	-1	-1	-1	-1	-1	-1	-1	-1	-1	-1	-1	-1	2	7	1
1	0	1	1	2	1	2	2	1	2	2	2	1	1	2	1	5	1	1	-1	-1	-1	-1	-1	-1	-1	2	7	1
1	0	1	1	1	1	1	1	2	1	1	3	1	1	1	1	3	3	1	-1	-1	-1	-1	-1	-1	-1	2	7	1
1	0	3	1	1	1	2	1	1	1	4	2	1	1	1	1	1	3	1	-1	-1	-1	-1	-1	-1	-1	2	7	1
1	0	-1	-1	-1	-1	-1	-1	-1	-1	-1	-1	-1	-1	-1	-1	-1	-1	-1	-1	-1	-1	-1	-1	-1	-1	2	7	1
1	0	1	1	1	-1	-1	-1	-1	-1	-1	-1	-1	-1	-1	-1	-1	-1	-1	-1	-1	-1	-1	-1	-1	-1	2	7	1
2	0	3	1	1	1	1	1	1	1	1	1	1	1	4	1	1	1	1	-1	-1	-1	-1	-1	-1	-1	2	7	1
1	0	2	1	1	1	1	1	2	2	2	2	2	1	1	2	4	2	1	-1	1	2	2	-1	-1	-1	2	7	1
2	1	3	1	1	2	2	1	2	2	2	3	3	1	1	1	4	2	3	1	1	2	-1	-1	-1	1	2	7	1
1	0	2	1	1	1	-1	1	1	1	1	1	1	-1	-1	-1	3	1	1	-1	1	2	2	-1	-1	2	2	7	1
1	0	3	3	3	3	4	3	3	3	3	4	4	3	5	2	4	2	-1	-1	2	1	2	-1	-1	2	2	7	1
1	0	2	1	1	1	1	1	1	1	1	2	1	1	1	1	5	1	1	-1	-1	-1	-1	-1	-1	-1	2	8	1
1	0	-1	-1	-1	-1	-1	-1	-1	-1	-1	-1	-1	-1	-1	-1	-1	-1	-1	-1	-1	-1	-1	-1	-1	-1	2	8	1
1	0	-1	-1	-1	-1	-1	-1	-1	-1	-1	-1	-1	1	1	1	5	1	1	-1	-1	-1	-1	-1	-1	-1	2	8	1
1	0	-1	-1	-1	-1	-1	-1	-1	-1	-1	-1	-1	-1	-1	-1	-1	-1	-1	-1	-1	-1	-1	-1	-1	-1	2	8	1
1	0	1	1	1	1	1	1	1	1	1	1	1	1	1	1	1	1	1	-1	1	2	1	-1	-1	1	2	8	1
1	0	2	2	2	2	2	2	1	2	2	2	2	6	6	6	1	1	1	-1	1	1	2	-1	-1	1	2	8	1
2	0	2	2	2	4	4	2	2	4	3	4	2	4	4	1	-1	2	4	4	2	1	-1	-1	-1	2	2	8	1
1	0	5	3	4	4	6	4	4	3	2	1	3	4	4	5	3	3	4	4	1	2	1	18	1	1	2	2	1
1	0	4	4	3	4	4	3	3	4	3	4	4	3	3	2	3	3	4	4	1	2	1	18	1	1	2	2	1
2	0	1	1	1	1	1	1	1	1	1	1	6	1	1	1	1	1	1	-1	1	2	2	18	1	1	2	2	1
1	0	2	3	2	1	2	2	3	3	2	3	3	1	1	1	4	2	1	-1	2	2	2	18	1	2	2	2	1
1	0	2	1	1	1	1	1	1	3	2	1	2	1	1	1	1	1	1	-1	1	2	1	18	1	1	2	3	1
2	0	1	1	2	1	2	1	2	2	1	1	2	1	1	1	1	2	1	-1	1	1	2	18	1	1	1	1	1
1	0	2	1	1	1	1	1	1	2	2	2	2	1	1	1	1	2	1	-1	1	2	1	18	1	1	2	3	1
1	0	3	4	4	3	5	3	2	3	3	2	2	3	3	3	3	3	1	-1	2	2	-1	18	1	1	2	5	1
1	0	1	2	3	2	2	3	2	2	2	2	2	2	3	2	1	4	1	-1	2	1	1	18	1	1	2	5	1
1	0	1	1	1	1	1	1	1	1	1	1	1	1	1	1	3	1	1	4	1	2	2	18	1	1	1	1	1
1	0	2	2	2	2	2	2	2	2	2	2	2	6	6	6	3	2	1	-1	1	2	2	18	1	2	1	1	1
1	0	5	1	4	3	4	3	4	4	3	2	4	2	3	2	3	4	4	4	1	2	1	19	1	1	2	2	1
1	0	1	5	4	4	4	3	4	5	4	4	3	4	5	3	3	4	3	3	1	1	1	19	1	2	2	2	1
1	0	1	2	3	2	3	2	2	2	3	2	3	2	2	2	2	3	1	-1	1	1	3	19	1	2	2	2	1
2	0	3	3	2	3	1	2	3	2	2	2	2	1	1	1	4	1	1	-1	2	1	1	19	1	2	2	2	1
1	0	2	2	2	1	1	1	2	4	1	2	2	1	1	1	1	2	1	-1	1	1	1	19	1	1	2	3	1
1	0	1	1	1	1	1	1	1	1	1	1	1	1	1	1	1	3	1	-1	1	2	1	19	1	2	2	3	1
1	0	3	1	1	1	1	1	1	1	1	1	1	1	1	1	5	1	1	-1	1	2	1	19	1	1	2	3	1
1	0	1	1	1	1	1	2	2	1	1	2	1	1	1	1	1	1	1	-1	1	2	1	19	1	1	2	5	1
1	0	3	1	1	1	1	2	1	3	2	2	1	1	1	1	1	3	1	-1	1	2	1	19	1	2	2	5	1
1	0	2	3	3	3	3	3	3	2	2	2	2	2	2	2	4	2	4	4	1	1	1	19	1	2	2	5	1
1	0	1	2	1	3	2	1	1	2	2	2	6	1	2	1	2	2	1	-1	1	1	1	19	1	2	2	5	1
1	0	1	1	1	2	2	1	1	1	1	2	1	6	6	6	-1	3	3	-1	1	-1	1	19	1	1	1	1	1
1	0	1	1	1	1	1	1	1	1	1	1	1	1	1	1	5	1	-1	1	1	2	1	19	1	2	1	1	1
1	0	2	3	2	3	3	4	2	3	2	2	2	1	1	1	5	1	1	-1	1	2	1	19	1	2	1	1	1
1	0	2	1	1	1	1	2	2	5	3	2	2	1	1	1	4	1	-1	3	2	1	1	19	1	2	1	1	1
1	0	1	2	2	2	1	1	2	2	2	2	2	1	1	1	1	1	1	-1	1	2	2	19	1	1	1	1	1
1	0	1	1	1	1	2	1	2	1	2	1	1	1	2	1	1	1	1	-1	1	2	1	19	1	2	1	1	1
1	0	1	1	1	1	1	1	1	1	1	1	1	1	1	1	1	1	1	-1	1	2	1	19	1	2	1	1	1
1	0	1	1	1	1	1	1	1	1	1	1	1	1	1	1	5	1	1	-1	1	2	1	19	1	2	1	1	1
2	0	2	1	2	1	1	1	2	5	4	3	1	1	5	1	1	1	1	-1	1	1	2	19	1	2	2	9	1
1	0	4	2	2	2	2	2	3	2	2	3	4	2	4	2	3	2	4	1	2	1	1	20	1	1	2	2	1
1	0	4	3	4	2	3	1	3	2	3	2	5	4	3	3	1	3	4	4	1	2	1	20	1	2	2	2	1
1	0	3	1	2	1	1	1	2	2	2	1	6	1	2	1	1	1	1	-1	1	2	2	20	1	2	2	2	1
1	0	3	1	1	1	3	2	2	3	2	3	2	6	6	6	1	2	4	4	1	2	1	20	1	2	2	2	1
1	0	2	1	1	1	1	1	1	2	1	1	1	1	1	1	1	1	1	-1	1	2	2	20	1	2	2	2	1
2	0	1	1	1	1	1	1	1	1	1	1	6	1	1	1	1	2	4	4	1	2	2	20	1	2	2	2	1
1	0	2	2	2	2	2	1	2	2	2	2	2	1	1	1	2	1	1	-1	1	2	1	20	1	2	2	2	1
1	0	3	3	3	3	3	2	2	2	2	2	3	2	2	2	4	2	4	4	2	2	1	20	1	2	2	2	1
2	0	2	2	2	2	2	3	3	3	3	3	2	3	3	3	4	3	4	4	1	2	3	20	1	2	2	2	1
1	0	2	1	2	2	6	1	2	5	1	2	6	6	6	2	3	4	1	-1	1	2	1	20	1	1	2	3	1
1	0	2	1	1	1	1	1	1	1	1	1	1	6	1	1	4	1	4	4	1	2	1	20	1	2	2	3	1
2	1	3	2	2	3	6	3	2	5	4	4	6	2	2	1	1	3	1	-1	2	1	1	20	1	1	1	1	1
1	1	3	2	2	1	2	2	2	3	1	2	2	2	2	1	2	1	1	-1	1	2	1	20	1	1	2	4	1
1	0	2	1	1	1	1	1	1	1	1	1	-1	1	2	1	1	2	1	-1	1	2	1	20	1	2	1	1	1
1	0	3	3	3	3	3	2	3	4	5	4	3	2	2	2	3	2	3	3	1	2	1	20	1	2	1	1	1
1	0	3	1	1	1	1	1	1	3	1	1	1	1	1	1	1	6	4	4	1	2	1	20	1	1	2	3	1
1	0	3	1	1	1	1	1	1	3	2	2	6	1	1	1	1	2	1	-1	1	2	1	20	1	1	2	3	1
1	0	2	2	1	2	1	2	1	1	2	2	1	6	6	6	1	1	4	4	1	2	1	20	1	1	2	3	1
1	0	1	1	1	1	1	1	1	2	2	5	1	6	6	6	1	2	3	3	1	2	1	20	1	1	2	5	1
1	0	2	2	2	3	1	1	1	2	2	2	6	1	1	1	1	2	4	4	2	1	1	20	1	1	2	5	1
1	0	2	1	1	1	2	2	1	2	1	2	2	1	3	1	1	2	1	-1	1	2	1	20	1	2	2	5	1
1	0	2	1	2	1	6	2	1	-1	1	2	6	1	2	1	1	1	1	-1	1	1	2	20	1	1	2	5	1
1	0	3	2	2	3	2	3	2	2	2	4	2	2	2	1	1	3	1	-1	1	2	1	20	1	1	2	5	1
1	0	1	1	1	1	1	1	1	1	1	1	1	2	2	2	4	2	1	-1	1	2	1	20	1	1	2	5	1
1	0	2	1	1	2	1	2	1	1	1	1	2	2	2	2	4	1	1	-1	1	2	2	20	1	2	2	5	1
1	0	1	1	1	1	1	1	2	1	3	2	1	1	1	1	1	1	1	-1	1	2	1	20	1	1	1	1	1
1	0	1	2	2	2	3	1	1	2	1	2	2	1	3	1	-1	6	3	3	1	2	2	20	1	1	1	1	1
1	0	2	1	2	2	2	1	3	3	2	2	2	1	2	3	4	3	4	1	1	2	2	20	1	2	1	1	1
1	0	1	1	1	1	1	1	1	1	1	1	1	1	1	1	1	1	1	-1	1	2	2	20	1	2	1	1	1
2	0	1	1	1	1	1	1	1	1	1	1	2	1	1	1	1	1	1	-1	1	2	2	20	1	2	1	1	1
1	0	1	1	1	1	1	1	1	1	1	1	1	1	1	1	1	1	4	1	2	2	2	20	1	2	1	1	1
1	0	1	1	2	1	1	1	1	1	1	2	1	1	2	1	1	1	1	-1	1	2	1	20	1	1	1	1	1
1	0	2	1	1	1	1	1	1	1	1	1	1	1	1	1	2	1	4	4	1	2	1	20	1	2	1	1	1
1	0	1	2	1	1	1	1	1	1	1	1	1	1	1	1	1	1	1	-1	1	2	1	20	1	2	1	1	1
1	0	1	1	2	2	1	2	1	3	2	3	3	1	1	2	2	6	1	-1	1	2	1	20	1	1	1	1	1
1	0	1	2	1	3	2	1	1	4	2	4	1	5	5	3	1	4	1	-1	2	1	1	20	1	2	1	1	1
1	0	4	3	4	3	4	3	2	3	2	3	3	2	2	2	1	6	4	4	2	1	1	21	1	1	2	2	1
1	0	2	1	2	1	2	1	1	2	2	3	2	1	1	1	1	2	1	-1	1	1	1	21	1	2	2	2	1
1	0	4	4	3	2	3	2	2	4	3	3	6	3	2	3	2	6	4	4	1	2	1	21	1	2	2	2	1
2	0	3	2	2	3	3	2	2	2	2	2	2	1	1	1	4	1	1	-1	1	2	1	21	1	1	2	2	1
2	0	3	2	2	2	2	2	2	2	2	2	2	6	6	6	2	6	3	3	2	2	1	21	1	2	2	2	1
2	0	1	1	1	1	1	1	1	1	1	2	1	1	1	1	4	6	1	-1	1	1	2	21	1	2	1	1	1
1	1	1	1	1	1	1	1	1	1	1	1	1	1	1	1	2	1	1	-1	1	1	2	21	1	1	1	1	1
1	0	2	2	2	2	3	1	1	4	3	3	2	1	3	1	-1	2	4	1	1	2	1	21	1	2	1	1	1
2	0	3	2	3	1	1	3	2	3	3	3	1	1	3	1	5	1	1	-1	1	2	1	21	1	2	1	1	1
1	0	2	2	2	2	2	1	1	1	2	2	3	1	1	1	1	4	1	-1	1	2	1	21	1	2	2	5	1
1	0	1	2	2	1	2	2	2	2	1	1	2	2	1	2	3	2	1	-1	1	2	1	21	1	2	2	5	1
1	0	1	2	1	1	2	1	1	2	1	4	1	1	2	1	2	2	1	-1	1	1	1	21	1	1	2	5	1
1	0	1	2	1	1	2	2	1	2	2	2	6	2	1	2	4	2	4	4	1	2	1	21	1	1	2	5	1
1	0	4	2	1	1	1	1	1	2	1	1	2	1	2	1	1	1	1	-1	2	1	1	21	1	1	2	6	1
1	0	4	1	1	1	1	1	1	1	1	1	1	6	6	6	2	1	3	1	1	2	1	21	1	2	2	6	1
1	0	1	1	1	1	1	1	1	2	1	1	1	1	2	1	5	1	4	1	1	2	1	21	1	2	2	6	1
1	0	2	2	2	2	2	3	3	2	1	3	6	2	2	2	-1	1	1	-1	2	1	2	21	1	1	2	6	1
1	0	2	1	1	1	1	1	2	1	1	1	1	1	1	1	1	6	1	-1	1	2	1	21	1	1	1	1	1
1	0	2	1	2	2	2	1	2	1	2	3	2	2	2	1	2	2	1	-1	1	2	1	21	1	1	1	1	1
1	0	1	1	1	1	1	2	1	1	1	1	1	1	1	1	1	4	1	-1	1	1	1	21	1	2	1	1	1
1	0	1	2	1	1	1	1	1	1	1	1	1	1	1	1	1	1	-1	1	1	2	2	21	1	2	1	1	1
1	0	2	2	2	1	2	1	1	1	2	1	1	1	3	1	1	3	4	1	1	2	1	21	1	2	2	3	1
1	0	2	1	1	1	2	1	1	2	1	1	2	1	1	1	1	2	1	-1	1	2	1	21	1	1	2	3	1
1	0	2	2	2	2	2	1	2	2	3	2	2	1	2	1	5	2	1	-1	1	1	1	21	1	2	1	1	1
1	0	1	1	2	1	1	2	1	1	2	1	1	1	1	1	5	2	1	-1	1	2	1	21	1	1	1	1	1
1	0	2	1	1	1	1	1	1	1	1	2	2	1	2	1	2	1	3	1	1	2	2	21	1	2	1	1	1
1	0	2	2	2	2	2	3	2	2	2	3	2	2	2	2	1	6	1	-1	1	2	2	21	1	2	1	1	1
1	0	1	2	1	1	2	1	1	1	1	2	1	1	1	1	1	1	1	-1	1	1	1	21	1	1	1	1	1
1	0	2	3	3	2	2	4	4	4	3	2	3	3	3	2	3	2	4	4	1	2	1	22	1	1	2	2	1
1	0	4	3	3	2	3	4	4	4	3	3	3	4	3	2	3	4	1	-1	1	1	1	22	1	1	2	2	1
1	0	3	1	1	1	1	1	1	2	1	3	1	6	6	6	1	6	1	-1	1	1	1	22	1	2	2	2	1
1	0	3	1	1	1	1	1	1	1	2	1	1	1	1	1	1	1	1	-1	1	2	1	22	1	2	2	2	1
2	0	4	2	2	2	2	1	1	2	2	3	2	1	1	1	4	2	4	4	1	2	2	22	1	2	2	2	1
1	0	1	1	1	2	2	1	1	1	1	1	1	1	1	1	1	1	1	-1	1	2	1	22	1	1	2	3	1
1	0	2	1	1	2	6	2	2	3	3	3	6	1	6	1	2	4	4	4	1	2	1	22	1	1	2	3	1
1	0	2	1	1	1	1	1	1	1	1	2	1	1	1	1	-1	4	1	-1	1	2	1	22	1	1	2	3	1
1	0	4	1	1	1	6	1	1	1	1	1	1	2	2	1	1	6	1	-1	1	2	1	22	1	1	2	3	1
1	0	1	1	1	1	1	1	1	1	1	1	1	1	1	1	1	1	1	-1	1	2	1	22	1	1	2	3	1
1	0	2	1	2	1	2	1	1	2	2	3	2	6	-1	-1	1	1	1	-1	1	2	1	22	1	1	2	3	1
1	0	2	1	1	1	1	1	2	1	1	2	1	1	3	1	1	6	4	4	1	1	1	22	1	2	1	1	1
1	0	1	1	1	1	1	1	1	1	1	1	1	1	2	1	1	6	1	-1	1	1	2	22	1	1	1	1	1
1	0	2	2	2	2	2	1	1	2	2	1	2	1	1	1	4	2	1	-1	1	2	1	22	1	2	2	3	1
1	0	3	1	1	1	1	1	1	4	1	2	2	1	2	1	-1	2	1	-1	1	2	1	22	1	1	2	3	1
1	0	2	1	1	1	2	1	1	4	2	1	1	1	2	1	1	6	1	-1	1	2	1	22	1	1	2	3	1
1	0	2	1	2	2	6	1	2	1	1	3	6	6	6	6	1	2	1	-1	1	2	1	22	1	1	2	5	1
1	0	1	2	2	2	2	1	2	2	1	2	2	2	4	2	2	3	1	-1	1	1	1	22	1	1	2	5	1
1	0	1	1	1	1	1	1	1	1	1	1	1	1	1	1	5	1	2	2	1	2	1	22	1	2	2	5	1
1	0	1	2	2	1	3	3	1	2	1	2	1	2	2	2	3	2	1	-1	1	2	1	22	1	2	2	5	1
1	0	2	2	1	1	3	2	2	1	1	1	2	1	1	1	-1	1	1	-1	1	2	1	22	1	2	2	5	1
1	0	1	1	1	1	1	2	2	2	1	1	1	1	1	1	1	1	1	-1	1	1	2	22	1	1	2	5	1
1	0	2	2	2	3	2	2	3	2	1	3	6	2	5	1	1	1	4	4	2	2	1	22	1	1	2	5	1
1	0	2	3	2	1	6	3	1	3	1	2	6	2	2	1	5	1	4	4	2	2	1	22	1	2	2	5	1
1	0	3	1	1	1	1	1	1	2	1	2	1	1	1	1	1	2	4	1	1	1	2	22	1	1	1	1	1
1	0	4	1	1	1	1	2	1	1	1	1	1	1	1	1	1	1	1	-1	1	1	1	22	1	2	1	1	1
1	0	1	1	1	2	2	1	1	2	1	1	1	1	3	1	1	1	1	-1	1	2	1	22	1	1	1	1	1
1	0	2	2	1	2	1	1	1	2	2	1	1	1	2	2	1	1	1	-1	1	1	2	22	1	1	1	1	1
1	0	2	1	2	1	2	2	1	2	2	2	1	1	1	2	1	1	1	-1	2	1	1	22	1	1	1	1	1
1	0	1	1	1	1	2	1	2	1	1	4	6	1	5	1	3	6	1	-1	1	2	1	22	1	1	1	1	1
1	0	1	1	1	2	1	1	2	3	1	1	1	1	1	1	1	1	1	-1	1	1	1	22	1	2	1	1	1
1	0	1	1	1	1	3	1	1	2	1	1	6	1	3	1	-1	6	1	-1	1	2	1	22	1	1	2	3	1
1	0	2	1	1	1	2	1	1	1	1	1	1	1	2	1	2	3	1	-1	1	2	1	22	1	2	2	3	1
1	0	3	1	2	2	2	3	1	2	2	3	2	1	2	1	1	3	4	1	1	2	1	22	1	2	2	3	1
1	0	1	2	2	2	1	1	1	1	1	1	2	6	6	6	1	1	1	-1	1	2	1	22	1	2	1	1	1
1	0	1	1	2	1	1	1	2	1	2	1	1	1	2	1	1	1	1	-1	1	2	1	22	1	2	1	1	1
-1	1	2	2	2	3	2	1	1	2	1	2	1	2	5	3	1	5	3	1	1	1	1	23	1	1	2	6	1
2	0	-1	-1	-1	-1	-1	-1	-1	-1	-1	-1	-1	1	1	1	1	4	2	2	1	2	3	23	1	1	2	2	1
1	0	4	4	4	5	4	3	2	4	4	3	4	2	2	3	3	4	4	4	1	1	2	23	1	2	2	2	1
1	0	3	1	1	1	1	1	1	1	1	5	1	1	2	1	1	2	1	-1	1	1	2	23	1	2	2	2	1
1	0	3	3	3	2	3	3	3	2	3	3	2	2	1	3	1	3	1	-1	2	1	1	23	1	1	2	3	1
2	0	2	2	2	3	4	1	3	2	3	2	1	-1	-1	-1	-1	3	4	1	1	1	1	23	1	1	1	1	1
2	1	1	1	2	1	2	1	1	2	1	1	2	1	1	1	1	2	1	-1	2	1	1	23	1	2	1	1	1
2	0	1	1	1	1	1	1	1	1	1	1	1	1	1	1	5	1	2	2	1	1	1	23	1	2	1	1	1
1	0	4	1	2	1	1	1	1	2	1	1	2	2	3	3	1	5	4	3	1	1	1	23	1	2	1	1	1
1	0	3	1	1	1	1	1	1	1	1	3	2	1	3	1	4	1	1	-1	1	2	1	23	1	2	1	1	1
2	1	1	1	1	3	2	1	1	1	2	3	2	1	3	2	1	6	4	1	1	1	2	23	1	2	1	1	1
2	0	1	2	1	1	2	1	1	2	1	1	6	1	1	2	1	6	1	-1	1	2	1	23	1	2	1	1	1
2	0	4	2	1	2	1	3	3	1	1	1	2	1	1	1	5	3	1	-1	1	1	1	23	1	2	1	1	1
1	0	1	1	1	3	4	2	1	1	1	2	2	1	5	1	-1	1	1	-1	2	1	1	23	1	2	1	1	1
1	0	3	1	1	2	3	1	2	2	2	2	2	1	4	1	1	3	1	-1	2	1	1	23	1	1	2	3	1
1	0	2	1	2	3	5	1	2	4	2	3	6	2	2	2	3	2	1	-1	1	1	2	23	1	2	2	5	1
1	0	1	2	2	3	6	2	1	2	2	3	2	1	3	1	1	3	1	-1	1	1	1	23	1	1	2	5	1
1	0	1	1	1	2	2	1	1	1	2	1	2	1	1	1	1	3	1	-1	1	2	2	23	1	2	2	5	1
1	0	1	1	1	1	1	1	1	1	5	5	1	1	1	1	5	1	1	-1	2	1	1	23	1	2	2	5	1
1	0	2	1	1	1	2	1	2	1	2	4	1	1	1	1	4	1	1	-1	2	1	1	23	1	2	2	5	1
1	0	3	1	1	1	1	1	1	1	1	1	1	1	1	1	4	2	1	-1	1	2	2	23	1	1	2	6	1
1	0	2	1	1	1	1	1	1	2	1	1	2	1	1	1	3	1	1	-1	1	1	2	23	1	2	1	1	1
1	0	1	1	1	1	1	1	1	1	1	1	1	1	1	1	1	2	1	-1	1	1	1	23	1	1	1	1	1
1	0	2	2	2	2	2	2	1	2	1	1	1	1	1	1	4	2	1	-1	1	2	1	23	1	2	1	1	1
1	0	2	1	2	2	3	1	3	3	1	-1	2	2	3	1	-1	1	1	-1	1	1	2	23	1	2	1	1	1
1	0	1	1	1	1	1	1	1	1	1	1	1	1	1	1	1	1	1	-1	1	2	2	23	1	1	1	1	1
1	0	2	2	2	4	3	2	1	3	2	3	2	1	4	1	3	2	4	-1	1	2	1	23	1	2	1	1	1
1	0	2	1	2	2	1	1	2	2	1	2	1	1	2	1	2	1	4	1	1	2	2	23	1	2	1	1	1
1	0	1	1	1	1	1	1	1	1	1	1	1	1	1	1	1	1	1	4	2	1	1	23	1	1	1	1	1
1	0	4	3	4	2	6	3	3	2	3	2	6	1	4	2	1	6	4	1	1	1	1	23	1	1	2	3	1
1	0	2	1	1	2	3	1	2	4	1	2	6	6	6	6	1	6	1	-1	1	2	1	23	1	2	2	3	1
1	0	2	2	1	1	1	1	1	2	1	2	-1	6	6	6	3	1	4	4	1	2	1	23	1	2	1	1	1
1	0	1	1	3	2	4	4	4	3	4	3	3	1	5	1	2	5	2	2	1	1	1	24	1	1	1	1	1
1	0	4	2	2	2	2	2	2	3	2	3	2	2	2	3	1	2	4	4	1	2	1	24	1	1	2	2	1
2	0	4	2	2	3	4	1	2	3	2	1	2	2	3	2	2	3	1	-1	1	2	1	24	1	2	2	2	1
2	0	2	2	1	2	1	2	1	2	1	1	1	1	1	1	3	1	3	4	1	2	1	24	1	2	2	2	1
2	0	1	1	1	2	2	2	2	2	2	2	1	1	1	1	3	2	1	-1	1	1	1	24	1	2	2	2	1
1	0	2	1	1	1	1	1	1	2	1	2	1	1	2	1	1	1	1	-1	1	2	1	24	1	1	2	3	1
1	0	2	1	1	1	1	1	1	1	1	1	1	1	1	1	1	2	1	-1	1	2	1	24	1	2	2	3	1
1	0	2	1	1	1	1	1	1	1	1	2	2	2	2	2	1	3	1	-1	2	2	1	24	1	2	2	3	1
1	0	1	1	1	1	1	1	1	2	1	1	1	6	6	6	1	1	1	-1	1	2	1	24	1	1	2	3	1
2	0	2	1	1	2	2	1	1	2	1	2	1	1	1	1	1	2	1	-1	1	2	1	24	1	1	1	1	1
1	0	1	1	1	1	1	1	1	1	1	2	1	1	2	1	1	3	1	-1	1	2	1	24	1	1	2	3	1
1	0	2	1	2	1	1	1	1	2	1	2	2	6	6	6	-1	2	1	-1	1	2	1	24	1	1	2	3	1
1	0	3	1	1	1	2	1	1	1	2	2	2	1	2	1	1	3	1	-1	1	2	1	24	1	2	2	3	1
1	0	2	2	2	2	2	2	2	3	3	3	3	2	3	2	3	3	1	-1	1	1	1	24	1	2	2	3	1
1	0	3	1	2	3	3	2	3	4	3	4	3	6	6	6	-1	2	4	3	2	1	1	24	1	1	2	5	1
1	0	2	1	1	1	2	3	2	2	1	3	3	1	3	1	4	2	1	-1	1	2	1	24	1	2	2	5	1
1	0	2	1	1	3	6	1	1	2	1	2	6	1	3	1	1	2	1	-1	1	2	2	24	1	2	2	5	1
2	0	2	1	1	1	1	1	1	2	1	2	1	1	1	1	-1	1	1	-1	1	1	1	24	1	2	2	6	1
1	0	2	1	1	2	2	2	1	1	1	1	1	1	1	1	5	1	1	-1	1	1	1	24	1	2	1	1	1
1	0	1	1	1	1	1	2	1	2	1	1	2	1	2	1	2	2	1	-1	1	2	2	24	1	1	1	1	1
1	0	2	2	1	2	2	2	1	2	2	2	2	2	2	2	4	2	-1	1	1	2	1	24	1	2	1	1	1
1	0	-1	-1	-1	-1	-1	-1	-1	-1	-1	-1	-1	1	3	1	1	2	1	-1	1	2	1	24	1	1	2	3	1
1	0	2	1	1	2	2	2	1	1	2	2	2	1	2	1	3	2	4	4	1	2	2	24	1	1	1	1	1
1	0	1	1	1	1	1	1	1	3	1	1	1	1	1	1	1	1	1	-1	2	1	1	24	1	2	1	1	1
1	0	3	1	1	1	1	2	2	2	2	2	2	2	1	1	1	1	1	-1	1	2	1	24	1	2	1	1	1
1	0	2	2	1	1	1	2	1	3	2	2	1	1	3	1	3	2	4	1	1	2	1	24	1	2	2	8	1
1	0	1	2	3	3	4	2	2	5	3	3	2	1	3	1	3	2	2	1	1	1	1	25	1	1	1	1	1
2	0	2	3	2	3	3	2	2	5	4	4	3	6	4	5	2	6	2	2	2	2	2	25	1	1	2	2	1
1	0	1	1	1	1	1	1	1	1	1	1	1	1	1	1	1	1	1	-1	1	1	2	25	1	2	2	2	1
2	0	2	3	3	2	2	3	3	3	3	4	4	2	2	2	3	3	1	-1	1	2	1	25	1	1	2	2	1
2	0	2	1	1	1	2	1	1	1	1	1	1	2	3	1	1	2	1	-1	1	2	2	25	1	2	2	2	1
1	0	3	1	1	1	1	1	1	3	1	1	2	6	4	6	1	6	1	-1	1	2	1	25	1	1	2	3	1
1	0	3	1	1	1	1	1	1	2	1	1	1	1	1	1	5	1	1	-1	1	2	1	25	1	2	2	3	1
1	1	2	2	2	2	2	2	2	2	2	2	2	2	2	2	1	2	1	-1	1	1	2	25	1	1	1	1	1
2	0	1	1	1	1	1	1	1	1	1	1	1	1	1	1	3	1	1	-1	1	1	2	25	1	1	1	1	1
1	1	1	1	1	1	1	1	1	1	1	1	1	1	1	1	1	1	1	-1	1	2	2	25	1	2	1	1	1
2	0	4	2	2	2	1	1	1	1	1	1	1	6	6	6	3	1	1	-1	1	1	1	25	1	2	2	4	1
1	0	2	1	2	1	1	2	2	3	1	2	2	2	4	1	-1	2	1	-1	1	2	1	25	1	2	1	1	1
1	0	1	1	1	1	1	1	1	2	1	3	3	1	3	2	1	4	1	-1	1	2	1	25	1	1	1	1	1
1	0	1	1	2	2	2	1	1	1	1	2	1	1	1	1	1	6	1	-1	1	1	1	25	1	1	1	1	1
1	0	3	1	3	3	3	2	2	4	2	3	3	6	6	6	1	5	4	4	1	2	1	25	1	1	2	3	1
1	0	2	1	1	1	1	1	1	1	1	1	6	1	1	1	1	6	1	-1	1	2	2	25	1	1	2	5	1
1	0	3	1	1	1	1	1	2	2	1	2	2	1	2	1	2	3	1	-1	1	2	1	25	1	1	2	5	1
1	0	1	3	2	1	1	3	2	1	3	3	2	1	1	1	3	1	1	-1	1	1	2	25	1	2	2	5	1
1	0	2	2	2	2	2	2	1	2	2	2	1	1	1	1	1	2	4	4	1	2	2	25	1	2	2	5	1
1	0	2	1	1	2	2	1	1	2	2	2	2	1	3	1	2	6	1	-1	1	1	1	25	1	2	2	5	1
1	0	1	3	2	3	2	1	2	2	2	1	3	2	3	1	2	3	4	4	2	2	1	25	1	2	2	5	1
1	0	1	2	1	1	1	2	1	3	1	4	1	1	2	1	2	1	1	-1	1	2	1	25	1	1	2	5	1
1	0	3	2	2	3	2	2	1	4	3	3	2	1	5	1	2	5	1	-1	1	2	2	25	1	1	2	5	1
1	0	3	1	2	1	1	2	2	1	2	3	2	2	1	2	1	1	1	-1	1	2	1	25	1	1	1	1	1
1	0	2	1	1	1	1	1	1	1	1	1	2	6	6	6	1	3	1	-1	1	2	2	25	1	1	1	1	1
1	0	2	1	1	1	1	1	1	2	1	2	1	1	1	1	1	1	1	-1	1	1	1	25	1	1	1	1	1
1	0	2	1	1	1	2	1	1	1	1	1	1	1	2	1	2	1	1	-1	1	1	1	25	1	2	1	1	1
1	0	1	1	1	1	1	1	1	1	1	1	1	1	1	1	1	1	1	-1	1	1	2	25	1	2	1	1	1
1	0	1	1	1	1	1	2	2	2	3	3	2	6	6	6	5	2	1	-1	2	2	2	25	1	2	1	1	1
1	0	1	2	1	2	2	2	2	2	2	2	2	1	1	1	3	2	-1	1	1	2	2	25	1	1	1	1	1
1	0	2	1	1	1	1	2	1	3	1	1	2	1	1	1	1	2	1	-1	1	1	1	25	1	2	2	3	1
1	0	2	1	1	1	1	1	1	1	2	2	6	2	1	1	1	2	4	4	1	2	1	25	1	2	2	3	1
1	0	2	1	1	1	2	1	1	1	1	2	2	1	1	1	1	3	1	-1	1	2	1	25	1	2	2	3	1
1	0	3	1	1	2	2	1	1	1	1	1	2	1	2	2	1	6	1	-1	1	1	1	25	1	1	1	1	1
1	0	2	1	1	1	2	1	2	2	1	1	1	6	6	6	1	1	2	3	1	1	1	26	1	1	1	1	1
1	0	2	1	1	1	2	1	1	1	1	3	1	1	2	2	1	3	1	-1	1	2	2	26	1	2	2	2	1
2	0	1	2	2	2	2	1	1	1	1	1	1	1	1	1	1	1	4	4	1	2	1	26	1	1	2	2	1
2	0	2	1	1	1	1	1	1	1	1	1	1	1	1	1	3	1	1	-1	1	2	1	26	1	2	2	2	1
2	0	2	2	2	2	2	2	2	2	2	2	2	1	1	1	2	1	4	4	1	2	2	26	1	2	2	2	1
2	0	1	2	3	3	3	2	2	3	3	-1	6	3	3	2	3	2	4	4	1	2	2	26	1	2	2	2	1
1	0	2	1	2	3	3	1	1	2	2	3	1	1	2	1	1	6	1	-1	1	2	1	26	1	1	2	3	1
2	0	3	1	1	2	2	1	1	2	1	2	2	1	1	1	-1	6	1	-1	1	2	1	26	1	1	2	3	1
1	0	2	1	1	1	2	1	1	1	1	2	6	1	2	1	1	3	1	-1	1	2	1	26	1	2	2	3	1
2	0	5	2	2	2	2	1	1	3	2	3	2	6	6	6	2	3	1	-1	1	2	1	26	1	2	1	1	1
2	1	1	1	1	1	1	1	1	1	1	1	1	1	1	1	1	1	1	-1	1	2	2	26	1	2	1	1	1
1	0	1	1	1	1	1	1	1	1	1	2	6	1	1	3	1	6	1	-1	1	1	1	26	1	2	1	1	1
1	0	2	1	1	1	1	1	1	1	1	1	1	1	1	1	1	1	1	-1	1	2	1	26	1	1	2	3	1
1	0	3	1	1	1	1	1	1	1	1	1	1	1	1	1	1	1	1	-1	1	2	1	26	1	2	2	3	1
1	0	1	1	1	1	1	1	2	2	1	1	2	-1	-1	-1	3	2	1	-1	1	2	1	26	1	1	2	3	1
1	0	1	1	2	2	2	1	1	2	1	2	2	1	2	1	2	1	1	-1	1	1	1	26	1	1	2	5	1
1	0	4	1	2	2	6	2	1	4	3	3	1	2	3	1	-1	3	1	-1	1	2	1	26	1	1	2	5	1
1	0	1	2	2	1	2	2	1	1	1	2	1	1	2	1	1	1	1	-1	1	2	1	26	1	2	2	5	1
1	0	2	1	2	2	2	1	2	3	2	3	6	1	1	1	1	3	1	-1	1	1	1	26	1	1	2	5	1
1	0	2	1	1	1	1	1	1	1	1	1	1	1	1	1	2	1	1	-1	1	2	1	26	1	2	2	5	1
1	0	1	1	1	2	1	2	2	2	2	3	3	1	3	1	3	3	1	-1	1	2	1	26	1	2	2	5	1
1	0	1	2	1	2	2	1	1	2	1	2	2	2	1	1	4	1	1	-1	1	2	1	26	1	1	2	5	1
1	0	1	3	3	2	2	2	2	-1	2	2	3	2	-1	-1	2	-1	1	-1	1	2	1	26	1	2	2	5	1
1	0	1	2	2	2	3	2	2	2	1	1	1	2	3	1	2	2	4	3	1	2	2	26	1	1	2	5	1
1	0	2	1	1	1	1	1	1	1	1	2	1	1	1	1	1	2	1	-1	1	1	1	26	1	1	2	5	1
2	0	3	1	1	1	2	1	1	1	1	1	1	2	2	2	1	6	1	-1	1	1	1	26	1	1	2	6	1
1	0	1	1	1	1	1	1	1	1	1	1	1	1	1	1	5	1	1	-1	1	1	1	26	1	2	2	6	1
2	1	1	1	1	1	1	1	1	1	1	1	1	1	1	1	1	1	1	-1	1	1	1	26	1	1	1	1	1
1	0	1	1	1	1	1	1	1	3	1	1	1	6	6	6	2	6	1	-1	1	1	2	26	1	1	1	1	1
1	0	2	1	1	1	1	1	1	1	1	1	6	1	1	1	1	1	1	-1	1	1	1	26	1	2	1	1	1
1	0	2	1	1	2	2	2	1	1	2	3	2	1	3	3	2	1	1	-1	2	1	1	26	1	1	1	1	1
1	0	1	1	1	2	2	1	1	1	2	1	1	1	2	1	1	1	1	-1	2	1	1	26	1	2	1	1	1
1	0	1	1	1	1	2	1	1	1	1	1	1	1	3	1	1	1	1	-1	1	1	1	26	1	1	1	1	1
2	0	3	1	1	1	6	1	1	1	3	2	1	6	6	6	2	1	1	-1	1	1	1	26	1	2	2	4	1
1	0	2	1	1	2	1	1	2	2	2	1	1	1	2	1	1	4	3	1	1	2	1	26	1	2	2	3	1
1	0	2	1	1	1	3	1	1	1	1	1	1	1	1	1	-1	1	1	-1	1	2	1	26	1	1	2	3	1
1	0	1	1	2	1	2	1	2	2	1	2	2	1	2	1	5	1	1	-1	1	1	1	26	1	2	2	3	1
1	0	2	1	1	1	1	1	1	1	1	1	1	1	1	1	1	6	1	-1	1	2	1	26	1	2	2	3	1
1	0	2	2	2	1	1	1	1	2	1	1	2	1	1	1	4	6	4	4	1	2	1	26	1	1	1	1	1
1	0	1	1	1	1	1	1	1	1	1	1	1	1	1	1	5	1	1	1	1	2	1	27	1	2	2	2	1
1	0	1	1	1	1	1	1	1	1	1	1	2	2	6	1	1	1	4	4	1	2	2	27	1	1	2	2	1
1	0	2	1	1	1	1	1	1	1	1	1	1	1	1	1	-1	-1	1	-1	1	1	2	27	1	1	2	2	1
1	0	2	1	1	1	1	1	1	1	1	1	1	1	1	1	4	1	1	-1	1	2	1	27	1	2	2	2	1
1	0	3	1	1	2	1	1	1	2	1	2	2	1	2	1	2	1	1	-1	1	1	1	27	1	2	2	2	1
1	0	4	1	1	1	1	1	1	1	2	2	2	1	2	1	2	2	1	-1	1	1	2	27	1	2	2	2	1
2	0	2	1	1	1	2	2	1	3	1	2	2	2	3	1	3	1	1	-1	1	2	1	27	1	2	2	2	1
2	0	2	2	2	2	3	2	2	3	3	4	6	2	3	3	3	6	4	4	1	2	1	27	1	2	2	2	1
1	0	2	1	1	1	1	1	1	2	1	1	6	1	1	1	5	1	1	-1	1	2	1	27	1	2	2	3	1
1	0	2	1	1	1	1	1	1	1	1	1	1	2	2	6	5	1	1	-1	1	2	1	27	1	2	2	3	1
1	0	4	1	1	1	1	1	1	1	1	2	6	6	6	6	1	3	1	-1	1	2	1	27	1	2	2	3	1
1	0	2	1	1	1	1	1	1	2	1	1	1	1	2	1	1	3	1	-1	1	2	1	27	1	2	2	3	1
1	0	3	2	2	2	1	2	2	2	1	2	6	1	5	2	-1	5	4	4	1	2	1	27	1	2	2	3	1
1	0	3	1	1	1	2	2	2	2	1	2	2	6	6	6	1	3	4	4	1	2	1	27	1	2	2	3	1
2	0	2	2	1	3	3	1	1	2	2	3	2	6	6	6	2	6	1	-1	1	2	2	27	1	2	1	1	1
1	0	3	1	2	1	1	2	1	3	1	1	2	1	1	1	1	3	1	-1	2	1	1	27	1	1	2	3	1
2	1	3	1	1	1	1	1	1	1	1	1	1	6	6	6	1	6	1	-1	1	2	1	27	1	2	2	3	1
1	0	2	1	1	2	2	1	1	1	1	1	1	6	6	6	1	1	1	-1	1	2	1	27	1	2	2	5	1
1	0	2	2	1	1	1	3	1	1	2	2	2	1	3	1	5	1	1	-1	1	2	1	27	1	2	2	5	1
2	0	3	1	1	1	6	1	2	1	1	3	1	6	-1	-1	4	1	1	-1	2	1	1	27	1	2	2	6	1
1	0	2	1	1	2	2	2	1	1	2	2	2	1	6	1	1	6	1	4	1	2	1	27	1	1	1	1	1
1	0	2	1	2	2	3	1	1	3	2	2	2	2	3	2	2	1	1	-1	2	1	1	27	1	1	1	1	1
1	0	2	1	1	3	2	1	1	3	1	1	-1	1	4	1	1	1	1	-1	1	2	1	27	1	1	1	1	1
1	0	1	1	1	1	6	2	1	4	2	2	6	1	2	1	1	6	1	-1	1	1	1	27	1	1	1	1	1
1	0	1	2	1	1	2	1	1	2	1	2	2	1	1	1	2	6	1	-1	1	1	2	27	1	2	1	1	1
1	0	1	2	2	2	2	1	1	3	2	2	2	1	1	1	4	2	1	-1	1	2	1	27	1	2	1	1	1
1	0	2	1	2	1	2	3	2	2	2	2	2	-1	-1	-1	5	1	1	-1	1	2	1	27	1	2	1	1	1
1	0	2	2	1	1	3	1	1	2	1	1	2	1	1	1	1	1	1	-1	1	2	1	27	1	1	2	3	1
1	0	1	2	1	2	6	1	2	2	1	4	2	2	2	1	3	3	1	-1	1	1	2	27	1	1	1	1	1
1	0	2	2	1	2	1	1	1	1	1	2	2	1	1	1	1	6	4	4	1	2	2	27	1	1	1	1	1
1	0	2	2	3	3	3	2	3	3	2	4	3	2	3	3	1	4	2	4	1	2	1	28	1	2	2	3	1
1	0	2	1	1	1	1	1	1	1	1	2	1	1	1	1	1	1	1	-1	1	2	1	28	1	1	2	2	1
1	0	3	1	1	2	2	1	2	2	1	2	6	6	6	6	1	1	1	-1	1	2	1	28	1	2	2	2	1
1	0	5	2	2	3	2	1	2	2	3	2	6	2	2	2	1	2	4	4	1	2	1	28	1	2	2	2	1
1	0	4	3	3	3	3	2	2	2	3	2	2	-1	-1	-1	1	2	1	-1	1	2	1	28	1	2	2	2	1
1	0	4	1	2	3	3	1	1	2	3	3	1	1	3	1	1	3	1	-1	1	1	1	28	1	1	2	2	1
1	0	3	1	1	1	1	1	2	1	1	1	2	1	1	1	5	1	1	-1	1	2	2	28	1	2	2	2	1
2	0	2	2	2	2	2	1	1	2	2	4	6	6	6	6	1	1	1	-1	1	2	1	28	1	1	2	2	1
1	0	3	3	3	3	3	3	-1	3	3	3	3	4	4	4	2	4	4	4	1	2	2	28	1	1	2	2	1
1	0	3	1	2	1	2	2	2	2	3	4	2	6	6	6	1	5	4	4	1	2	1	28	1	1	2	3	1
1	0	2	1	1	1	1	1	1	2	1	2	1	1	6	1	1	6	1	-1	1	1	1	28	1	2	2	3	1
2	0	1	1	1	1	1	1	1	1	1	1	1	1	1	1	5	1	1	-1	1	1	2	28	1	1	1	1	1
1	0	2	1	1	1	2	1	1	1	1	1	1	6	6	6	1	1	4	4	1	2	2	28	1	1	1	1	1
1	0	4	1	1	1	1	1	1	1	1	3	2	1	2	1	1	4	1	-1	1	2	1	28	1	2	2	3	1
1	0	1	1	2	1	1	1	1	1	2	2	1	1	2	1	2	1	1	-1	1	2	2	28	1	1	2	5	1
1	0	1	1	1	1	1	1	1	1	1	1	1	1	1	1	4	2	1	-1	1	2	2	28	1	2	2	5	1
1	0	4	3	3	3	4	4	3	5	5	5	6	5	5	2	3	2	3	4	2	2	1	28	1	2	2	5	1
1	0	2	1	1	1	2	1	3	3	2	-1	2	1	1	1	5	2	1	-1	1	1	1	28	1	2	2	5	1
1	0	2	1	2	1	1	1	1	2	1	1	1	1	1	1	5	1	1	-1	1	2	1	28	1	2	2	5	1
1	0	1	1	1	3	3	3	1	2	1	2	1	1	1	1	1	1	4	4	2	1	2	28	1	2	2	6	1
1	0	2	1	3	3	3	2	1	2	1	1	6	6	6	6	1	6	1	-1	1	1	1	28	1	1	2	6	1
1	0	1	1	1	2	6	2	1	2	1	1	6	1	1	1	1	6	1	-1	1	1	1	28	1	1	1	1	1
1	0	1	1	1	1	1	1	3	1	2	2	2	1	1	1	1	1	1	-1	1	2	2	28	1	1	1	1	1
1	0	3	1	1	2	2	2	1	1	1	3	1	1	2	4	1	2	1	-1	1	2	1	28	1	1	1	1	1
1	0	2	1	1	1	2	1	1	1	2	1	1	6	6	6	1	6	1	-1	1	2	1	28	1	1	1	1	1
1	0	2	1	1	2	2	1	1	1	2	2	1	-1	1	1	1	3	1	-1	1	2	2	28	1	2	1	1	1
1	0	2	2	2	3	2	1	1	2	1	3	2	2	1	1	4	1	3	1	1	2	1	28	1	2	1	1	1
1	0	1	1	1	1	1	1	1	1	1	1	1	1	1	1	4	1	1	-1	1	2	2	28	1	2	1	1	1
1	0	2	1	1	1	2	2	1	2	1	1	2	1	2	1	2	3	1	-1	1	1	1	28	1	2	1	1	1
1	0	2	2	3	4	4	1	1	3	3	4	3	1	5	1	3	4	4	1	1	2	1	28	1	2	1	1	1
1	0	2	1	1	1	1	1	1	1	1	1	1	1	2	1	5	1	1	-1	2	1	2	28	1	2	1	1	1
1	0	1	1	1	1	1	1	1	1	1	2	2	1	1	1	1	3	4	4	2	1	2	28	1	2	1	1	1
1	0	2	1	2	1	2	1	1	2	1	2	2	1	3	1	1	3	1	-1	2	2	1	28	1	2	1	1	1
1	0	1	1	1	1	1	1	1	1	1	1	1	1	1	1	1	1	-1	1	1	1	2	28	1	1	1	1	1
1	0	1	1	2	1	6	1	1	1	1	1	2	6	6	6	1	6	-1	-1	1	2	2	28	1	1	1	1	1
1	0	3	1	1	1	1	1	1	2	2	4	1	1	2	1	1	3	1	-1	1	2	1	28	1	2	2	3	1
2	1	3	1	2	1	6	1	1	3	3	2	1	1	3	1	1	6	1	-1	1	1	1	28	1	1	2	7	1
1	0	3	1	2	4	5	1	3	1	1	1	1	1	1	1	5	1	2	3	1	2	1	29	1	2	2	3	1
1	0	4	1	2	2	6	1	1	1	2	2	6	2	2	1	1	2	1	-1	1	2	1	29	1	2	2	2	1
1	0	3	1	1	1	1	1	1	1	1	1	1	6	6	6	1	1	1	-1	1	2	2	29	1	2	2	2	1
1	0	2	2	2	1	1	2	2	1	1	3	2	2	2	3	2	2	1	-1	1	1	1	29	1	1	2	2	1
1	0	3	1	1	1	1	1	1	3	1	3	2	1	2	1	1	3	1	-1	1	2	1	29	1	1	2	3	1
1	0	2	1	2	1	2	1	1	1	1	1	1	1	1	2	2	2	1	-1	1	2	1	29	1	1	2	3	1
1	0	1	1	1	1	1	1	1	1	1	1	1	6	6	6	1	1	4	4	1	2	1	29	1	2	2	3	1
1	0	1	1	1	1	1	1	1	2	1	1	1	1	2	1	1	5	1	-1	1	2	1	29	1	2	2	3	1
1	1	1	1	1	1	1	1	1	1	1	1	1	1	1	1	1	1	1	-1	1	1	2	29	1	2	1	1	1
2	0	1	1	1	1	1	1	1	1	1	1	1	1	1	1	1	1	1	-1	1	2	1	29	1	2	1	1	1
1	0	2	1	1	1	1	1	2	2	3	3	2	1	3	3	-1	5	1	-1	2	2	1	29	1	2	1	1	1
1	0	2	1	1	1	1	1	1	1	1	1	1	1	1	1	5	1	1	-1	1	2	1	29	1	1	2	3	1
1	0	1	1	1	1	1	1	1	1	1	1	1	6	6	6	1	1	1	-1	1	1	1	29	1	2	2	5	1
1	0	3	1	1	2	2	1	1	1	2	3	1	1	1	1	5	1	1	-1	1	2	2	29	1	2	2	5	1
1	0	3	1	1	1	2	2	2	2	4	4	2	1	1	2	1	2	1	-1	1	2	1	29	1	2	2	5	1
1	0	1	1	1	1	1	2	2	1	1	2	2	1	1	1	5	2	1	-1	1	2	2	29	1	1	2	5	1
1	0	2	1	1	2	2	1	1	2	1	1	2	1	2	1	1	4	1	-1	1	2	2	29	1	2	2	5	1
1	0	3	2	3	2	2	3	2	4	4	2	2	2	2	2	4	2	-1	-1	2	1	2	29	1	2	2	5	1
1	0	2	1	1	3	3	2	1	4	1	1	1	2	1	1	1	4	1	-1	1	1	1	29	1	1	2	6	1
2	1	2	2	2	2	3	1	2	2	2	3	2	2	3	1	2	3	1	-1	1	1	1	29	1	1	2	6	1
1	0	2	1	2	2	2	1	2	2	1	2	2	1	1	1	1	2	1	-1	1	1	1	29	1	1	1	1	1
1	0	2	1	1	1	1	1	1	1	1	1	1	1	1	1	1	1	1	-1	1	1	1	29	1	2	1	1	1
-1	1	2	1	2	2	2	1	1	4	1	3	1	1	2	4	1	1	1	-1	1	1	2	29	1	1	1	1	1
1	0	3	1	1	1	1	1	1	1	2	1	2	6	2	3	1	6	4	4	1	1	1	29	1	1	1	1	1
1	0	1	2	2	1	1	2	1	3	2	2	2	2	2	1	1	1	1	-1	1	2	2	29	1	1	1	1	1
1	0	2	2	1	3	2	1	2	2	2	2	2	6	6	1	1	6	1	-1	1	2	2	29	1	2	1	1	1
1	0	1	1	1	1	1	1	1	3	1	1	2	1	2	1	4	2	1	-1	1	1	1	29	1	1	1	1	1
1	0	2	2	2	2	2	2	2	1	1	2	2	2	2	2	4	2	1	-1	1	2	2	29	1	1	1	1	1
1	0	2	2	2	2	1	2	3	2	3	3	2	2	2	2	4	1	-1	1	1	1	1	29	1	1	1	1	1
1	0	3	1	1	1	2	1	1	2	1	1	1	1	6	6	1	6	1	-1	1	2	1	29	1	2	2	3	1
1	0	3	1	1	1	1	1	1	1	2	2	1	1	1	1	1	1	1	-1	1	2	1	29	1	2	2	3	1
1	0	2	2	2	2	2	1	2	3	3	2	3	1	3	1	2	4	1	-1	1	2	1	29	1	2	2	3	1
1	0	-1	2	1	2	2	1	3	3	2	2	2	6	-1	-1	1	1	1	-1	1	2	1	29	1	2	2	3	1
1	0	1	1	1	1	1	1	1	1	1	1	1	1	1	1	1	1	1	-1	1	2	1	29	1	1	1	1	1
1	0	3	2	2	3	2	2	1	2	2	3	2	2	3	2	2	2	4	4	1	2	2	30	1	1	2	2	1
1	0	3	2	1	3	2	2	1	1	2	2	6	2	2	1	1	2	4	4	1	2	1	30	1	2	2	2	1
1	0	3	2	1	2	2	1	1	3	2	2	6	1	2	1	1	1	1	-1	1	2	1	30	1	2	2	2	1
1	0	4	3	3	4	3	3	4	4	4	5	3	4	3	4	5	3	4	4	1	1	2	30	1	2	2	2	1
2	0	1	2	2	2	2	2	2	2	2	2	2	1	1	1	1	1	1	-1	1	2	1	30	1	2	2	2	1
2	0	2	3	2	2	2	2	2	1	2	1	1	4	4	4	3	3	4	4	1	2	1	30	1	2	2	2	1
1	0	2	2	2	2	2	2	2	2	2	2	2	2	2	2	1	3	4	4	1	2	2	30	1	1	2	2	1
1	0	1	1	1	1	1	1	2	1	1	1	6	1	1	1	1	6	1	-1	1	2	1	30	1	1	2	3	1
1	0	3	1	1	1	1	1	1	1	1	1	1	6	6	6	1	2	1	-1	1	2	1	30	1	2	2	3	1
1	0	2	1	1	3	3	2	1	5	3	3	2	1	1	1	1	2	1	-1	1	2	1	30	1	2	2	3	1
2	0	1	1	1	1	1	1	1	1	1	1	1	1	1	1	5	1	2	1	1	1	1	30	1	2	1	1	1
1	1	1	1	1	1	1	1	1	1	1	1	1	1	1	1	1	1	1	-1	1	2	2	30	1	2	1	1	1
1	1	1	1	1	1	1	1	1	1	1	1	1	1	1	1	1	1	1	-1	1	1	1	30	1	2	1	1	1
2	0	1	1	1	1	1	1	1	1	1	1	1	1	1	1	5	1	4	4	2	1	1	30	1	2	1	1	1
1	0	2	1	1	2	1	1	1	1	1	2	1	6	6	6	1	6	1	-1	2	2	1	30	1	2	1	1	1
2	1	1	1	1	2	2	1	1	2	1	2	6	6	6	6	1	6	1	-1	1	2	2	30	1	2	1	1	1
2	0	2	1	1	1	1	1	1	1	2	2	2	1	1	1	4	2	1	-1	1	2	1	30	1	2	1	1	1
2	0	3	2	2	2	2	1	2	2	1	2	1	1	1	6	1	2	1	-1	1	1	1	30	1	1	2	3	1
1	0	2	1	1	1	1	1	1	1	1	2	1	1	1	1	1	3	1	-1	1	2	1	30	1	1	2	3	1
1	0	2	1	1	3	3	1	1	2	3	3	2	1	4	1	1	1	1	-1	2	2	1	30	1	2	2	5	1
1	0	2	1	1	2	2	2	2	3	2	3	3	2	2	2	3	3	1	-1	1	1	1	30	1	1	2	5	1
1	0	1	1	1	1	1	1	1	1	1	1	1	1	1	1	3	1	1	-1	2	2	1	30	1	2	2	5	1
2	0	2	1	1	1	2	2	2	2	2	2	1	1	2	2	2	4	1	-1	1	2	1	30	1	1	1	1	1
1	0	3	1	1	2	1	2	2	4	1	2	2	1	3	1	2	3	1	-1	1	1	2	30	1	2	1	1	1
1	0	2	2	2	3	6	1	2	3	2	2	2	6	6	6	1	3	1	-1	1	2	1	30	1	1	1	1	1
1	0	2	1	1	1	1	1	1	2	1	1	2	1	2	1	2	2	1	-1	1	2	1	30	1	2	1	1	1
1	0	3	1	2	2	1	1	2	3	2	2	2	1	2	1	-1	2	1	-1	1	1	1	30	1	1	1	1	1
1	0	1	1	1	1	1	1	1	1	1	1	1	1	1	1	2	1	1	4	1	1	2	30	1	2	1	1	1
1	0	2	1	1	1	1	1	1	1	1	2	1	2	2	2	5	2	1	-1	1	2	1	30	1	2	2	3	1
1	0	2	1	1	1	1	1	1	1	1	2	1	1	1	1	1	5	1	-1	1	2	1	30	1	2	2	3	1
1	0	3	1	1	1	2	1	2	1	1	1	1	1	2	1	1	2	1	-1	1	2	1	30	1	2	2	3	1
1	0	2	1	1	1	1	1	1	1	1	1	1	1	1	1	1	1	1	-1	2	1	2	30	1	1	1	1	1
1	0	1	1	2	1	1	1	2	1	1	1	1	6	6	6	1	6	1	-1	1	2	3	30	1	2	1	1	1
1	0	1	3	2	3	2	2	2	2	2	2	2	2	2	2	4	2	1	-1	1	1	1	30	1	2	1	1	1
1	0	4	1	2	2	1	1	1	2	2	2	6	1	1	2	1	2	4	4	1	2	1	31	1	2	2	2	1
1	0	3	2	2	2	2	1	1	2	2	2	6	1	2	3	2	2	1	-1	1	2	1	31	1	2	2	2	1
1	0	4	3	3	2	3	3	3	2	3	3	3	1	1	1	5	1	1	-1	1	2	2	31	1	2	2	2	1
1	0	4	1	1	1	1	1	1	1	1	2	2	2	2	2	5	1	1	-1	2	1	1	31	1	2	2	2	1
1	0	3	1	1	1	1	1	1	2	1	2	1	1	1	1	1	1	1	-1	2	2	1	31	1	2	2	2	1
1	0	4	2	2	1	2	2	1	1	2	1	2	1	1	1	1	6	4	4	1	2	1	31	1	1	2	2	1
1	0	2	1	1	1	1	2	1	1	1	2	2	1	1	1	1	2	1	-1	1	2	1	31	1	1	2	3	1
1	0	2	1	1	1	1	1	1	2	1	3	1	1	4	1	2	2	4	1	1	1	1	31	1	1	2	3	1
1	0	3	2	2	2	2	1	2	2	3	3	2	1	1	1	2	2	1	-1	1	1	1	31	1	1	2	3	1
1	0	2	1	1	1	1	2	2	3	1	3	1	-1	-1	-1	5	1	1	-1	1	1	1	31	1	2	2	3	1
1	0	2	1	1	1	2	1	1	1	1	2	2	1	2	1	1	3	1	-1	1	2	1	31	1	2	2	3	1
1	0	1	1	1	1	2	1	1	2	1	2	2	2	1	1	1	3	1	-1	1	2	1	31	1	2	2	3	1
1	0	1	1	1	1	1	1	1	1	1	1	1	1	1	1	1	1	1	-1	1	2	1	31	1	2	2	3	1
1	0	1	1	1	1	6	1	1	1	1	2	6	6	6	6	-1	1	4	1	1	1	1	31	1	2	2	3	1
1	0	3	3	2	2	3	1	2	2	1	2	1	1	5	2	1	5	1	-1	1	2	1	31	1	2	2	3	1
1	1	2	1	1	1	1	1	1	1	1	1	1	1	1	1	1	1	1	-1	1	1	1	31	1	1	1	1	1
2	0	3	2	2	3	3	2	3	4	3	4	4	6	6	6	3	4	3	4	1	1	1	31	1	1	2	4	1
1	0	1	1	1	1	2	1	1	2	1	1	1	1	1	1	1	1	1	-1	2	1	1	31	1	2	1	1	1
1	0	2	1	1	1	1	1	1	1	1	-1	1	1	2	1	1	2	1	-1	1	2	1	31	1	2	2	3	1
1	0	3	1	1	1	1	1	1	1	1	1	1	1	1	1	1	1	1	-1	1	2	1	31	1	2	2	3	1
1	0	2	1	1	1	1	1	1	1	1	1	1	1	1	1	3	1	1	-1	1	2	1	31	1	2	2	3	1
1	0	1	1	1	1	2	1	1	1	1	2	1	2	1	1	3	2	4	1	1	2	2	31	1	1	2	5	1
1	0	1	1	1	1	2	1	1	2	1	2	2	1	1	1	2	1	1	-1	1	2	2	31	1	1	2	5	1
1	0	2	1	2	3	3	2	4	1	2	3	4	6	6	6	1	4	4	4	2	1	1	31	1	1	2	5	1
1	0	1	1	2	1	1	2	1	1	2	1	2	1	2	1	2	1	1	-1	1	2	1	31	1	2	2	5	1
1	0	2	1	1	2	2	1	2	2	2	2	2	2	3	2	1	3	-1	-1	1	1	1	31	1	2	2	5	1
1	0	3	2	3	4	6	2	1	4	1	3	6	4	4	5	-1	5	4	1	2	1	1	31	1	2	2	5	1
1	0	1	2	2	2	2	3	2	2	3	2	2	1	1	1	1	3	4	4	1	2	1	31	1	1	2	5	1
1	0	1	1	1	-1	6	1	2	3	1	2	2	1	2	1	-1	1	1	-1	1	1	1	31	1	2	2	5	1
1	0	3	1	1	1	1	1	1	1	1	2	1	1	1	1	1	1	1	-1	1	1	1	31	1	2	2	5	1
1	0	3	1	1	1	1	2	1	5	1	2	1	1	1	1	1	3	1	-1	1	2	1	31	1	2	2	5	1
1	0	1	1	1	1	2	1	1	1	1	2	2	1	1	1	1	1	1	-1	1	2	2	31	1	1	1	1	1
1	0	1	1	1	1	1	1	1	1	1	1	1	1	1	1	1	1	1	-1	1	2	1	31	1	2	1	1	1
1	0	2	1	2	2	2	1	2	2	2	2	2	1	1	2	4	1	1	-1	1	2	1	31	1	1	2	3	1
1	0	2	1	2	2	1	1	2	4	3	3	6	1	1	1	1	2	1	-1	1	1	1	31	1	1	2	3	1
1	0	1	1	2	3	6	1	1	2	1	1	6	1	4	1	1	3	1	-1	1	2	1	31	1	1	2	3	1
1	0	3	1	2	2	2	1	1	2	1	1	6	6	6	6	-1	3	1	-1	1	2	1	31	1	2	2	3	1
1	0	1	2	2	2	2	1	1	3	1	1	1	1	1	1	4	2	1	-1	1	2	1	31	1	2	2	3	1
1	0	3	1	2	2	1	1	1	3	1	3	4	2	3	1	1	3	1	-1	1	2	1	31	1	2	2	3	1
1	0	2	2	2	1	2	1	1	3	2	2	2	2	3	2	2	6	1	-1	1	2	1	31	1	2	2	3	1
1	0	4	1	1	2	2	1	1	1	5	3	1	1	1	1	1	6	1	-1	1	1	1	31	1	2	2	3	1
1	0	2	1	1	1	1	1	1	1	1	2	1	1	2	1	2	3	1	-1	1	2	1	31	1	2	2	3	1
1	0	2	1	2	2	2	1	2	3	2	3	2	6	6	6	-1	1	1	-1	1	2	1	31	1	2	2	3	1
1	0	2	1	1	1	1	2	1	2	1	2	1	1	2	2	1	4	1	-1	2	2	1	31	1	2	2	3	1
1	0	1	2	1	1	2	2	1	1	1	1	2	1	1	1	1	1	1	-1	1	2	1	31	1	2	1	1	1
1	0	1	2	1	1	2	1	1	1	1	1	1	1	6	1	1	1	1	-1	1	2	2	31	1	2	1	1	1
1	0	1	1	2	1	1	1	1	1	1	1	1	6	6	6	1	1	1	-1	1	2	2	31	1	2	1	1	1
1	0	2	2	2	2	2	2	2	2	2	2	2	6	6	6	1	6	4	4	1	2	1	31	1	2	1	1	1
1	0	1	1	1	1	1	1	1	1	1	1	1	1	1	1	2	2	1	-1	1	2	1	31	1	2	1	1	1
1	0	3	1	2	1	1	2	2	1	2	2	2	2	2	1	2	1	2	2	2	1	1	32	1	1	2	3	1
1	0	3	5	3	4	3	3	4	3	3	3	3	3	3	3	3	3	2	1	1	2	2	32	1	1	2	2	1
1	0	2	2	1	2	3	1	1	2	2	2	3	1	3	2	1	2	1	-1	1	2	2	32	1	2	2	2	1
1	0	4	3	2	3	2	3	2	2	3	1	4	4	3	2	4	3	4	4	1	2	1	32	1	2	2	2	1
1	0	2	1	1	2	2	2	1	2	1	2	1	1	3	2	1	2	1	-1	1	2	1	32	1	2	2	2	1
1	0	3	2	2	2	2	2	2	3	2	3	2	3	2	3	1	2	4	4	1	2	1	32	1	2	2	2	1
1	0	4	2	3	2	2	4	4	4	4	2	2	2	2	1	3	3	4	4	1	2	1	32	1	1	2	2	1
1	0	4	4	5	3	2	3	4	2	3	4	3	4	3	3	2	4	4	4	2	1	1	32	1	1	2	2	1
1	0	1	1	1	1	1	1	1	1	1	1	1	1	3	1	5	1	1	-1	2	1	2	32	1	2	2	2	1
2	0	2	1	1	1	2	1	1	1	1	1	1	1	1	1	1	2	4	4	1	2	1	32	1	2	2	2	1
2	0	2	1	2	1	2	3	3	2	3	2	2	2	2	2	3	2	3	3	1	2	2	32	1	2	2	2	1
2	0	2	2	2	2	6	2	2	2	2	2	6	6	3	6	1	1	4	4	1	2	1	32	1	2	2	2	1
2	0	2	3	4	3	6	2	2	2	2	2	2	2	2	2	3	3	4	4	1	2	1	32	1	2	2	2	1
2	0	1	2	2	2	6	2	1	2	3	3	6	1	3	1	3	3	4	4	1	2	2	32	1	2	2	2	1
2	0	2	2	2	1	2	1	2	3	3	2	3	1	1	1	2	1	1	-1	2	1	1	32	1	2	2	2	1
1	0	2	1	1	1	1	1	1	1	1	1	1	6	6	6	1	1	1	-1	1	2	1	32	1	1	2	3	1
1	0	1	1	1	2	6	1	1	2	1	1	1	6	6	6	1	2	1	-1	1	2	1	32	1	1	2	3	1
1	0	1	1	1	1	1	1	1	1	1	1	1	1	1	1	1	1	1	-1	1	2	1	32	1	1	2	3	1
1	0	2	1	1	1	2	1	1	4	3	3	-1	6	6	6	1	6	1	-1	1	2	1	32	1	1	2	3	1
1	0	1	1	1	1	1	1	1	1	1	1	1	1	1	1	1	1	1	-1	1	2	1	32	1	2	2	3	1
1	0	1	1	1	1	2	1	1	1	1	1	1	1	2	1	1	6	1	-1	1	2	1	32	1	2	2	3	1
2	0	3	1	1	1	1	3	3	4	3	2	2	6	6	6	-1	6	1	-1	1	2	1	32	1	2	1	1	1
1	0	1	1	1	2	2	1	1	1	1	2	1	1	2	1	2	2	1	-1	1	2	1	32	1	1	1	1	1
1	0	2	1	2	1	1	2	2	3	2	3	2	1	2	1	4	2	3	1	1	2	1	32	1	2	1	1	1
1	0	2	1	1	1	1	1	1	1	2	2	2	1	1	1	3	2	1	-1	1	2	1	32	1	2	1	1	1
2	0	2	1	1	1	1	1	2	1	1	1	1	1	2	1	-1	6	1	-1	1	2	1	32	1	2	1	1	1
1	0	3	1	1	1	1	2	2	2	2	3	2	6	-1	-1	2	2	4	4	1	1	1	32	1	1	2	3	1
2	0	1	1	2	1	1	1	1	1	1	2	1	1	1	1	1	1	1	-1	1	2	1	32	1	1	2	3	1
1	0	2	2	1	2	3	2	1	3	1	2	2	6	6	6	1	2	1	-1	1	2	1	32	1	1	2	3	1
1	0	2	1	1	1	1	1	1	1	1	2	1	6	6	6	-1	2	4	4	1	2	1	32	1	2	2	3	1
1	0	4	1	1	1	1	1	1	1	1	1	2	-1	6	6	1	1	1	-1	1	2	1	32	1	2	2	3	1
1	0	1	1	1	1	1	1	1	2	1	1	1	1	2	1	1	1	1	-1	1	2	1	32	1	2	2	5	1
1	0	1	1	1	1	1	1	1	1	-1	-1	-1	1	1	1	1	1	1	-1	1	2	1	32	1	2	2	5	1
-1	1	2	1	2	1	2	1	1	2	1	2	1	1	1	1	2	1	1	-1	1	2	2	32	1	2	2	5	1
1	0	1	1	1	1	1	1	1	1	1	1	1	1	1	1	4	1	1	-1	2	2	1	32	1	2	2	5	1
1	0	2	2	1	1	3	1	1	2	1	1	1	1	1	1	1	1	1	-1	1	2	1	32	1	1	2	5	1
1	0	1	1	1	2	2	1	1	1	1	2	1	1	1	1	1	1	1	-1	1	2	2	32	1	1	2	5	1
1	0	2	1	1	1	1	1	1	1	1	1	1	1	1	1	3	2	1	-1	1	2	1	32	1	1	2	5	1
1	0	3	1	1	2	3	1	2	4	1	1	1	1	1	1	1	1	1	-1	1	2	2	32	1	2	2	5	1
1	0	2	1	1	2	2	1	1	1	1	1	2	1	3	1	3	2	1	-1	1	2	1	32	1	2	2	5	1
1	0	2	1	1	1	1	1	1	1	1	1	2	1	1	1	1	1	1	-1	1	2	1	32	1	2	2	5	1
1	0	1	2	2	1	2	3	3	2	3	4	1	1	2	1	1	2	4	1	1	1	2	32	1	1	1	1	1
1	0	2	1	1	1	1	1	1	2	1	2	1	6	6	6	2	2	1	-1	1	2	1	32	1	2	1	1	1
2	0	2	1	1	1	1	1	1	2	1	1	6	1	1	1	-1	6	1	-1	1	1	1	32	1	2	1	1	1
2	1	2	1	1	1	1	1	1	1	1	1	1	1	1	1	1	6	1	-1	1	2	2	32	1	2	1	1	1
1	0	3	2	3	2	2	2	3	2	2	2	3	2	2	2	1	6	1	-1	1	1	1	32	1	1	1	1	1
1	0	1	1	1	1	1	2	1	3	2	4	6	1	5	2	1	6	1	-1	1	1	1	32	1	1	1	1	1
1	0	1	1	1	1	1	2	1	1	2	4	3	3	5	1	-1	4	1	-1	1	2	1	32	1	1	1	1	1
1	0	1	1	1	1	1	1	1	1	1	1	1	1	1	1	1	1	1	-1	2	1	1	32	1	1	1	1	1
1	0	2	1	2	2	2	2	2	3	1	3	1	6	6	6	1	1	1	-1	1	2	1	32	1	1	2	3	1
1	0	2	1	1	1	2	1	1	1	2	1	1	1	1	1	1	5	1	-1	1	2	1	32	1	1	2	3	1
1	0	2	2	2	2	2	1	4	3	3	3	2	1	2	2	-1	5	1	-1	1	2	1	32	1	2	2	3	1
1	0	3	1	2	2	2	1	2	4	2	2	2	1	2	1	1	2	1	-1	2	2	1	32	1	2	2	3	1
1	0	4	3	3	3	3	3	3	3	3	3	3	3	3	3	3	3	4	3	1	2	1	32	1	1	1	1	1
2	0	3	2	1	3	3	1	1	5	3	4	6	1	1	1	2	3	2	1	1	2	1	33	1	2	2	3	1
1	0	2	1	1	1	3	1	1	2	3	3	2	6	-1	-1	2	1	1	-1	1	-1	1	33	1	2	2	2	1
1	0	4	3	3	2	4	2	2	3	4	4	4	1	-1	3	3	5	4	4	1	2	1	33	1	2	2	2	1
1	0	3	2	2	3	3	1	1	3	1	2	3	1	2	2	2	3	3	1	1	2	1	33	1	2	2	2	1
1	0	1	1	1	1	1	1	1	1	1	1	1	1	1	1	1	1	1	-1	1	2	1	33	1	2	2	2	1
1	0	2	4	3	3	-1	2	3	4	3	2	4	2	4	3	-1	6	4	4	2	2	2	33	1	2	2	2	1
1	0	1	1	1	1	1	1	1	1	1	1	1	1	1	1	1	1	1	-1	1	1	2	33	1	2	2	2	1
1	0	-1	-1	-1	-1	-1	-1	-1	-1	-1	-1	-1	2	2	2	1	1	1	-1	1	1	1	33	1	1	2	3	1
1	0	2	1	1	1	1	1	1	2	1	2	1	2	2	1	1	2	1	-1	1	1	1	33	1	1	2	3	1
1	0	2	1	1	2	2	1	1	2	2	2	2	6	2	1	1	3	1	-1	1	2	1	33	1	1	2	3	1
1	0	2	1	1	1	1	1	1	2	2	2	1	1	1	1	5	1	1	-1	1	1	1	33	1	2	2	3	1
2	0	3	1	1	1	2	1	1	2	1	2	6	1	1	1	1	-1	1	-1	1	1	1	33	1	2	2	3	1
1	0	1	1	1	1	1	1	1	1	1	2	2	1	2	1	1	2	1	-1	1	2	1	33	1	2	2	3	1
1	0	1	1	1	1	1	1	1	1	1	2	1	1	1	1	1	6	1	-1	1	2	1	33	1	2	2	3	1
1	0	3	2	2	2	2	1	2	1	1	2	2	1	4	1	1	2	1	-1	1	2	1	33	1	2	2	3	1
2	0	2	1	1	1	1	1	1	1	1	2	1	1	1	1	1	2	4	1	1	1	1	33	1	1	1	1	1
1	0	-1	1	2	1	2	1	2	1	1	2	1	6	6	6	1	6	1	-1	1	2	1	33	1	2	1	1	1
1	0	2	1	1	1	1	1	1	1	1	1	1	1	1	1	5	1	1	-1	1	2	1	33	1	1	2	3	1
1	0	2	1	1	1	1	1	1	1	1	1	1	1	1	1	1	2	1	-1	1	2	1	33	1	2	2	3	1
1	0	2	1	1	1	1	1	1	2	2	1	1	1	1	1	-1	1	1	-1	1	1	1	33	1	2	2	3	1
1	0	3	1	1	2	2	2	1	2	2	2	1	6	6	6	1	2	1	-1	1	2	1	33	1	2	2	3	1
1	0	3	2	2	2	2	2	2	2	2	3	2	1	-1	3	1	2	1	-1	1	2	1	33	1	1	2	3	1
1	0	2	1	1	1	1	1	1	1	1	1	1	1	1	1	1	1	1	-1	1	2	1	33	1	2	2	3	1
1	0	2	1	1	1	6	1	1	1	1	1	1	1	1	1	1	6	1	-1	1	2	2	33	1	1	2	5	1
1	0	1	1	1	1	1	1	2	1	1	2	1	1	1	1	5	2	1	-1	1	2	2	33	1	1	2	5	1
1	0	2	2	2	2	3	3	3	2	3	2	2	1	1	1	1	4	1	-1	1	2	1	33	1	1	2	5	1
1	0	1	1	1	1	1	1	1	1	1	1	1	1	1	1	1	1	1	-1	1	2	1	33	1	2	2	5	1
1	0	2	1	1	1	1	1	1	1	1	2	2	2	2	1	3	3	1	-1	1	2	2	33	1	2	2	5	1
1	0	4	1	1	1	2	1	1	1	1	1	1	1	1	1	5	1	1	-1	1	1	1	33	1	2	2	6	1
1	0	4	1	1	2	6	2	2	2	1	3	2	1	1	1	3	4	3	1	2	1	1	33	1	2	2	6	1
1	0	1	1	1	1	1	1	1	1	1	1	1	1	2	1	1	2	1	-1	1	1	1	33	1	1	1	1	1
1	0	1	1	1	1	2	1	1	1	1	1	1	2	1	1	1	2	1	-1	1	1	1	33	1	1	1	1	1
1	0	1	1	2	2	2	1	1	2	1	1	1	1	2	1	2	2	1	-1	1	2	1	33	1	2	1	1	1
1	0	2	2	2	3	6	2	1	4	1	3	3	1	5	-1	3	1	4	3	2	1	2	33	1	2	1	1	1
1	0	1	1	1	1	1	1	1	1	2	1	1	1	1	1	1	2	1	-1	1	1	1	33	1	1	1	1	1
1	0	1	1	1	1	2	1	1	2	2	1	1	1	1	1	1	2	1	-1	1	2	1	33	1	1	2	3	1
1	0	2	1	1	1	1	1	1	1	1	4	1	1	1	1	1	1	1	-1	1	2	1	33	1	2	2	3	1
1	0	2	2	2	1	2	2	2	2	2	2	2	1	1	1	1	3	1	-1	1	2	1	33	1	2	2	3	1
1	0	3	2	2	2	2	2	2	2	1	2	2	1	1	1	1	1	1	-1	1	2	1	33	1	2	2	3	1
1	0	1	1	1	1	1	1	1	1	1	1	1	1	1	1	1	1	1	-1	1	2	1	33	1	2	1	1	1
1	0	2	2	2	3	3	4	3	4	3	4	3	3	3	1	2	5	1	-1	1	1	2	33	1	2	1	1	1
1	0	3	2	1	1	1	3	2	3	1	1	3	1	1	1	2	1	1	-1	1	2	1	33	1	2	2	9	1
1	0	2	1	2	1	1	1	1	3	1	1	1	1	1	1	2	1	3	1	1	2	1	34	1	1	2	3	1
2	0	3	3	3	3	4	3	3	3	3	4	4	1	3	1	2	3	1	-1	1	2	2	34	1	2	2	2	1
2	0	3	1	1	1	6	1	1	2	2	2	6	6	6	6	3	3	4	4	1	2	2	34	1	1	2	2	1
2	0	2	1	1	2	2	2	2	2	2	2	1	1	1	1	2	1	4	-1	1	1	1	34	1	2	2	2	1
2	0	2	2	1	1	1	2	1	2	2	3	2	2	2	2	3	1	1	-1	1	2	1	34	1	2	2	2	1
1	0	3	1	2	3	6	2	1	4	2	3	3	2	4	3	2	4	4	4	1	2	1	34	1	1	2	3	1
1	0	2	1	1	1	1	1	1	1	1	1	1	1	2	1	1	2	1	-1	1	2	1	34	1	1	2	3	1
1	0	2	1	1	1	1	1	1	2	1	1	1	6	6	6	1	3	1	-1	2	1	1	34	1	1	2	3	1
1	0	1	1	1	1	1	1	1	1	1	1	1	1	1	1	1	2	1	-1	1	2	1	34	1	2	2	3	1
1	0	2	1	1	1	2	1	1	2	2	2	2	2	2	3	3	3	1	-1	1	1	1	34	1	2	2	3	1
1	0	3	2	2	2	2	1	2	1	1	2	2	6	6	6	1	6	1	-1	1	2	1	34	1	1	2	3	1
2	0	2	2	2	2	1	2	1	3	2	1	2	2	2	2	3	1	1	-1	1	2	1	34	1	2	1	1	1
2	0	1	1	1	1	1	1	1	1	1	1	1	1	1	1	5	1	1	-1	1	1	1	34	1	2	1	1	1
1	1	1	-1	1	1	1	1	1	1	1	1	1	1	1	1	1	1	1	-1	1	1	2	34	1	2	1	1	1
1	0	2	1	1	1	1	1	2	2	1	1	1	1	4	2	1	6	1	-1	1	1	1	34	1	2	1	1	1
2	0	2	1	1	1	2	1	1	1	2	2	2	1	2	1	1	2	1	-1	1	1	1	34	1	2	1	1	1
1	0	1	1	1	1	1	1	1	1	1	1	1	1	1	1	1	1	1	-1	1	2	1	34	1	2	1	1	1
2	0	1	1	1	1	1	1	1	1	1	1	1	1	1	1	1	1	1	-1	1	1	1	34	1	2	1	1	1
2	0	2	2	2	1	1	2	1	2	1	2	1	1	1	1	3	1	1	-1	1	2	1	34	1	2	1	1	1
1	0	5	1	1	1	1	1	1	1	1	1	1	-1	1	1	1	6	1	-1	1	2	1	34	1	2	2	3	1
1	0	1	1	1	1	1	1	1	1	1	1	1	1	1	1	1	6	1	-1	1	2	1	34	1	1	2	3	1
1	0	3	1	1	1	1	1	1	1	1	2	1	1	1	1	3	2	1	-1	2	2	1	34	1	2	2	3	1
1	0	2	1	1	1	1	1	1	1	1	1	1	1	1	1	1	1	1	-1	1	2	1	34	1	2	2	5	1
1	0	4	1	2	2	2	2	2	3	2	3	2	2	3	2	2	4	4	4	1	1	2	34	1	-1	2	5	1
1	0	1	1	1	1	1	1	1	2	1	2	1	1	4	1	1	1	1	-1	1	2	1	34	1	2	2	5	1
1	0	2	1	1	1	1	1	1	2	1	3	1	1	1	1	5	1	1	-1	2	1	2	34	1	2	2	5	1
1	0	2	1	1	1	2	1	1	1	1	1	1	1	1	1	5	1	4	4	1	2	-1	34	1	2	2	5	1
1	0	1	1	2	2	1	2	2	3	1	2	1	1	2	1	1	2	-1	-1	1	2	1	34	1	1	1	1	1
1	0	1	1	1	1	1	1	1	1	1	1	1	1	2	1	4	2	1	-1	1	1	2	34	1	1	1	1	1
1	0	2	2	3	3	3	2	2	2	1	4	3	2	3	1	1	4	1	-1	1	2	1	34	1	2	1	1	1
1	0	1	1	1	2	6	1	1	1	1	2	6	1	3	2	1	2	1	-1	1	2	1	34	1	2	1	1	1
1	0	1	1	1	3	3	1	1	4	1	1	6	6	6	6	2	6	1	-1	1	2	1	34	1	2	1	1	1
1	0	2	1	1	1	1	1	1	2	1	1	2	1	1	1	1	6	1	-1	1	1	2	34	1	2	1	1	1
1	0	2	1	1	2	2	2	1	2	3	2	3	3	3	3	1	4	1	-1	1	2	1	34	1	1	2	3	1
1	0	2	1	1	1	2	1	1	3	1	3	6	1	1	1	1	4	1	-1	1	2	1	34	1	1	2	3	1
1	0	2	1	1	1	1	1	1	1	1	2	1	1	2	2	1	3	1	-1	1	1	1	34	1	1	2	3	1
1	0	2	1	2	2	3	1	3	3	2	3	2	1	3	1	1	3	4	-1	2	1	1	34	1	1	2	3	1
1	0	1	1	2	1	1	1	2	2	1	2	3	6	6	6	3	4	3	1	1	2	1	34	1	2	2	3	1
1	0	2	1	1	1	-1	1	1	1	1	1	1	1	1	1	1	-1	1	-1	1	2	1	34	1	2	2	3	1
1	0	1	1	1	1	1	1	1	1	1	2	1	1	2	1	2	2	1	-1	1	2	1	34	1	1	2	3	1
1	0	2	1	1	2	2	1	1	2	2	3	2	2	3	2	2	1	1	-1	1	1	1	34	1	1	2	9	1
2	0	3	3	3	3	3	4	2	1	1	1	1	1	2	2	3	1	2	1	1	2	1	35	1	2	2	2	1
1	0	3	1	1	1	1	1	1	3	1	2	2	1	4	1	1	2	2	1	2	1	1	35	1	1	2	3	1
1	0	4	1	2	2	1	1	1	2	2	2	2	2	2	2	2	1	1	-1	1	2	2	35	1	1	2	2	1
2	0	1	1	1	2	2	2	2	3	2	2	2	2	3	2	3	2	1	-1	1	1	1	35	1	2	2	2	1
1	0	2	2	2	2	2	1	3	1	3	4	2	1	1	1	2	6	1	-1	1	2	1	35	1	1	2	3	1
1	0	1	1	1	1	1	1	1	1	1	1	1	1	1	1	1	6	1	-1	1	2	1	35	1	2	2	3	1
1	0	1	1	1	1	1	1	1	1	1	1	1	1	1	1	2	6	1	-1	1	2	1	35	1	2	2	3	1
1	1	1	1	1	1	1	1	1	1	1	1	1	1	1	1	3	1	1	-1	1	1	1	35	1	1	1	1	1
2	0	1	1	1	1	1	1	1	1	1	1	1	1	1	1	5	1	1	-1	1	2	2	35	1	2	1	1	1
1	1	1	1	1	1	1	1	1	1	1	1	1	1	1	1	1	1	1	-1	1	1	2	35	1	2	1	1	1
1	1	1	1	1	1	1	1	1	1	1	1	1	1	1	1	2	1	2	2	1	1	1	35	1	2	1	1	1
1	0	2	1	1	1	2	1	1	1	1	1	1	1	1	1	1	1	2	1	1	2	1	35	1	2	1	1	1
1	0	2	2	3	3	2	2	3	4	2	3	2	2	3	2	1	3	3	1	1	1	2	35	1	2	1	1	1
2	0	1	1	1	1	1	1	1	1	1	1	1	1	1	1	1	1	1	-1	1	2	2	35	1	2	1	1	1
2	0	2	1	1	1	6	1	1	1	1	1	6	1	1	1	-1	6	1	-1	1	2	1	35	1	1	1	1	1
1	0	3	1	1	1	1	1	1	1	1	2	3	1	1	1	2	1	3	1	1	1	1	35	1	2	1	1	1
1	0	3	2	3	2	2	1	2	2	2	2	2	1	2	2	4	2	1	-1	1	2	1	35	1	1	2	3	1
1	0	3	1	1	1	2	1	1	2	1	1	1	1	2	1	1	1	1	-1	1	2	1	35	1	2	2	3	1
1	0	1	1	1	1	1	1	1	1	1	5	1	1	5	2	1	5	1	-1	1	1	1	35	1	1	2	5	1
1	0	1	1	1	1	1	1	1	1	1	1	1	1	1	1	1	1	2	4	1	1	1	35	1	1	2	5	1
1	0	1	1	1	1	1	2	1	1	1	2	1	1	2	1	1	2	1	-1	1	1	2	35	1	1	2	5	1
1	0	1	1	1	4	3	1	1	4	1	5	1	1	5	3	1	1	1	-1	1	2	1	35	1	1	2	5	1
1	0	1	3	2	2	2	2	2	2	3	2	6	1	3	3	1	5	4	4	1	2	1	35	1	2	2	5	1
1	0	2	1	2	2	2	1	1	1	2	2	2	1	5	2	1	5	1	-1	1	1	1	35	1	1	2	5	1
1	0	1	1	1	1	1	1	1	3	1	2	1	1	2	1	1	3	1	-1	1	1	1	35	1	-1	2	5	1
1	0	2	1	2	2	2	1	1	2	1	2	2	2	2	1	1	2	4	4	-1	-1	-1	35	1	2	2	5	1
1	0	3	2	1	1	3	2	1	3	1	3	6	1	4	1	1	6	4	4	1	2	1	35	1	2	2	5	1
1	0	2	1	1	2	2	2	2	2	2	2	2	2	2	2	2	3	1	-1	1	2	1	35	1	2	2	5	1
1	0	4	2	3	3	3	2	1	3	2	4	3	2	3	1	2	1	1	-1	1	2	1	35	1	1	2	5	1
1	0	1	1	1	1	1	1	1	1	1	1	1	1	1	1	1	1	1	-1	1	1	1	35	1	1	1	1	1
1	0	1	1	1	1	6	1	1	4	1	2	6	1	3	1	1	6	4	4	1	1	1	35	1	2	1	1	1
1	0	2	2	2	2	2	1	1	2	1	2	2	1	2	1	1	1	1	-1	1	1	2	35	1	1	1	1	1
1	0	2	1	1	1	1	1	2	2	1	1	3	1	3	1	5	1	1	-1	1	2	1	35	1	1	2	3	1
1	0	1	1	1	1	1	1	1	1	1	1	1	6	6	6	1	6	1	-1	1	2	1	35	1	1	2	3	1
1	0	2	2	2	-1	-1	3	2	3	2	3	-1	1	4	4	-1	4	1	-1	1	1	1	35	1	1	2	3	1
1	0	1	2	2	2	2	2	2	2	3	2	2	1	3	2	1	3	1	-1	1	2	1	35	1	1	2	3	1
1	0	1	1	1	1	1	2	1	1	1	1	2	1	2	1	1	1	1	-1	1	1	1	35	1	2	2	3	1
2	0	2	1	1	1	1	1	1	1	1	1	1	1	2	1	1	1	1	-1	1	2	1	35	1	2	1	1	1
1	0	1	1	1	1	1	1	1	1	1	1	1	1	1	1	1	1	1	-1	1	1	1	35	1	2	2	7	1
1	0	2	1	1	1	1	3	2	3	1	1	3	1	1	1	2	1	1	-1	1	2	2	35	1	2	2	9	1
1	0	2	3	2	2	6	2	2	2	2	2	6	2	2	2	2	3	3	3	1	2	1	36	1	2	2	2	1
1	0	1	1	1	2	6	1	1	2	1	1	1	1	1	1	1	1	2	1	2	1	2	36	1	2	1	1	1
1	0	2	1	1	1	1	1	1	1	1	2	1	1	4	1	1	4	3	1	1	2	1	36	1	1	2	3	1
1	0	4	1	1	1	1	1	1	1	1	1	1	1	1	1	-1	2	1	-1	1	2	1	36	1	2	2	2	1
1	0	3	1	1	1	1	1	1	1	1	-1	1	1	1	1	1	6	1	-1	2	1	1	36	1	2	2	2	1
1	0	3	2	2	1	2	2	1	2	4	2	2	1	1	1	2	2	1	-1	1	1	1	36	1	2	2	2	1
1	0	1	1	1	1	1	1	1	1	1	1	1	1	1	1	1	1	1	-1	1	2	2	36	1	2	2	2	1
2	0	5	3	4	3	6	2	2	3	3	3	2	4	4	4	1	2	2	2	1	2	1	36	1	1	2	2	1
2	0	3	2	2	2	2	2	2	2	2	2	2	1	1	1	1	1	1	-1	2	1	2	36	1	1	2	2	1
1	0	1	1	1	1	3	2	1	2	1	3	1	6	6	6	2	6	1	-1	1	2	1	36	1	1	2	2	1
2	0	2	3	2	3	2	1	3	1	2	2	2	4	4	4	3	3	1	-1	1	2	1	36	1	1	2	2	1
1	0	3	2	2	2	1	2	2	2	2	2	2	2	2	2	4	2	4	4	1	2	1	36	1	2	2	2	1
1	0	1	2	1	1	1	2	1	1	1	2	2	1	1	1	1	1	4	1	1	2	1	36	1	2	2	2	1
1	0	2	1	1	1	1	1	1	2	2	2	2	1	2	1	1	2	1	-1	1	2	1	36	1	1	2	3	1
1	0	2	2	2	2	2	1	2	1	1	2	2	1	1	1	1	3	1	-1	1	2	1	36	1	2	2	3	1
1	0	2	1	2	1	1	1	1	3	2	4	1	1	1	1	1	6	1	-1	1	2	1	36	1	1	2	3	1
2	0	1	1	1	1	1	1	1	1	1	1	1	1	1	1	5	1	2	1	1	2	1	36	1	2	1	1	1
1	1	1	1	1	1	1	1	1	1	1	1	1	1	1	1	1	1	1	-1	1	2	2	36	1	2	1	1	1
2	0	1	1	1	1	1	1	1	1	1	1	1	1	1	1	1	1	1	-1	1	2	1	36	1	2	1	1	1
1	0	3	1	1	1	1	2	1	3	1	1	1	1	3	1	3	3	1	-1	1	1	1	36	1	1	2	3	1
2	0	2	1	1	1	1	1	1	2	1	1	1	1	1	1	1	2	1	-1	1	2	1	36	1	1	2	3	1
1	0	2	1	1	1	1	1	1	1	1	1	1	1	1	1	1	1	1	-1	1	1	1	36	1	1	2	3	1
1	0	3	1	1	1	2	1	1	4	1	2	1	1	1	1	1	3	1	-1	1	2	1	36	1	1	2	3	1
1	0	3	2	4	2	2	3	3	3	3	3	3	6	6	6	1	6	4	1	1	-1	1	36	1	1	2	3	1
1	0	1	1	1	1	1	1	1	1	1	1	1	1	1	1	1	1	1	-1	1	2	2	36	1	1	2	5	1
1	0	2	1	1	2	2	1	1	4	1	3	1	1	1	1	1	3	1	-1	1	1	1	36	1	1	2	5	1
1	0	1	1	1	2	1	1	1	1	1	1	2	1	1	1	1	3	1	-1	1	1	1	36	1	2	2	5	1
1	0	2	2	2	2	1	2	1	2	1	2	1	1	1	1	5	1	1	-1	1	2	1	36	1	2	2	5	1
1	0	1	1	1	1	1	1	1	1	1	1	1	6	6	6	-1	1	1	-1	1	2	1	36	1	2	2	5	1
1	0	1	1	1	1	1	1	1	1	1	1	1	6	6	6	1	1	1	-1	1	1	2	36	1	2	2	5	1
1	0	2	1	1	1	1	2	2	1	2	2	2	2	2	2	1	2	1	-1	1	1	1	36	1	1	2	5	1
1	0	3	1	1	1	1	1	2	2	1	1	2	1	2	1	1	1	1	-1	1	2	2	36	1	2	2	5	1
1	0	4	1	2	2	2	2	1	2	1	2	1	1	2	1	4	1	1	-1	1	2	1	36	1	2	2	5	1
1	0	1	1	1	1	2	2	2	2	2	2	2	2	2	2	4	2	4	4	1	2	1	36	1	1	2	5	1
1	0	3	1	1	1	1	1	1	1	1	1	1	1	2	2	-1	-1	1	-1	1	1	1	36	1	2	2	5	1
1	0	2	1	1	1	1	1	1	1	1	1	1	1	1	1	-1	3	1	-1	1	1	1	36	1	2	2	5	1
1	0	1	1	1	1	1	1	1	2	1	2	1	1	1	1	4	2	1	-1	2	2	1	36	1	2	2	5	1
1	0	1	1	1	1	1	2	2	2	1	1	-1	4	4	4	1	4	3	3	2	2	3	36	1	2	2	5	1
1	0	3	1	2	1	2	1	1	2	3	3	1	-1	-1	-1	1	4	1	-1	1	2	2	36	1	1	2	5	1
1	0	1	2	2	1	2	2	2	2	2	1	1	6	6	6	1	1	1	-1	1	2	1	36	1	2	2	6	1
1	0	3	2	1	3	3	2	2	2	1	3	3	2	4	1	2	2	1	4	1	1	1	36	1	1	1	1	1
2	0	1	1	2	3	6	1	1	3	1	2	2	1	6	6	1	6	1	-1	2	1	2	36	1	2	1	1	1
1	0	3	1	1	3	3	1	1	1	2	2	2	2	3	1	1	3	4	1	1	1	2	36	1	1	1	1	1
1	0	3	1	1	1	1	1	1	1	1	5	2	2	2	1	1	6	1	-1	1	1	1	36	1	2	1	1	1
1	0	2	1	1	2	1	1	1	2	1	1	1	2	3	2	1	4	1	-1	1	2	1	36	1	2	1	1	1
1	0	2	1	1	1	1	1	1	3	1	1	2	1	1	1	3	1	1	-1	1	1	1	36	1	2	1	1	1
1	0	1	1	1	1	2	1	1	1	1	2	2	1	1	1	1	1	1	-1	1	1	2	36	1	1	1	1	1
1	0	2	2	2	2	3	2	2	2	2	4	6	6	6	6	1	6	1	-1	1	2	1	36	1	1	2	3	1
1	0	1	1	1	1	6	1	1	2	1	2	6	6	6	6	3	6	1	-1	1	1	1	36	1	1	2	3	1
1	0	2	1	1	2	1	2	2	1	2	5	2	1	1	1	1	2	1	-1	1	2	1	36	1	2	2	3	1
1	0	4	2	2	2	2	1	1	1	2	1	1	6	6	6	1	6	1	-1	1	2	1	36	1	2	2	3	1
1	0	3	2	2	1	1	1	2	2	1	1	2	1	1	1	1	1	1	-1	1	1	1	36	1	2	2	3	1
1	0	1	1	1	1	1	1	1	1	1	1	1	1	1	1	-1	1	1	-1	1	2	1	36	1	2	2	3	1
1	0	3	1	1	1	1	1	1	1	1	1	1	1	2	1	1	3	1	-1	1	2	1	36	1	2	2	3	1
1	0	1	1	1	1	1	1	1	1	1	1	1	6	6	6	1	1	1	-1	2	2	1	36	1	2	2	3	1
1	0	2	1	1	1	1	1	1	4	1	1	2	1	1	1	1	1	1	-1	1	2	1	36	1	2	2	3	1
1	0	3	1	2	1	1	1	1	2	2	1	1	1	1	1	1	1	1	-1	1	2	1	36	1	2	1	1	1
1	0	2	1	1	1	2	1	1	2	1	1	1	1	1	1	2	2	1	-1	2	1	2	36	1	2	1	1	1
1	0	3	2	2	2	3	3	2	4	3	4	3	2	2	1	2	3	2	2	1	2	2	37	1	2	2	5	1
1	0	4	2	3	2	2	1	1	1	3	3	1	1	1	1	5	2	1	-1	1	2	2	37	1	2	2	2	1
1	0	1	1	1	1	1	1	1	1	1	1	1	1	1	1	1	1	1	-1	1	1	2	37	1	2	2	2	1
1	0	3	1	1	1	2	1	1	1	2	2	1	1	1	1	2	1	1	-1	1	2	1	37	1	2	2	2	1
1	0	1	1	2	1	1	1	1	1	1	1	1	1	1	1	3	1	1	-1	1	1	2	37	1	2	2	2	1
2	0	1	1	1	1	2	1	1	1	2	4	6	6	6	6	1	1	1	-1	1	2	1	37	1	2	2	2	1
1	0	2	1	1	1	1	2	1	2	1	1	1	1	1	1	1	1	1	-1	1	2	1	37	1	1	2	3	1
1	0	2	2	1	1	1	2	2	1	1	2	1	1	2	1	1	1	1	-1	1	2	1	37	1	1	2	3	1
1	0	2	2	2	2	2	1	1	1	1	3	1	1	3	1	1	6	1	-1	1	2	1	37	1	1	2	3	1
1	0	2	2	2	1	1	1	1	2	2	1	1	1	6	6	1	3	1	-1	1	2	1	37	1	2	2	3	1
1	0	2	1	1	2	2	1	1	2	1	1	1	2	2	2	1	4	1	-1	1	2	1	37	1	2	2	3	1
1	0	3	1	1	1	1	1	1	1	2	3	2	1	1	1	1	3	1	-1	2	1	1	37	1	2	2	3	1
1	1	1	1	1	1	1	1	1	1	1	1	1	1	1	1	1	1	1	-1	1	2	2	37	1	2	1	1	1
2	0	2	2	2	2	2	1	2	4	1	2	6	6	6	6	1	6	4	4	1	1	1	37	1	1	1	1	1
1	0	1	1	1	1	1	1	1	1	5	5	2	1	1	1	1	1	1	-1	1	2	2	37	1	2	1	1	1
1	0	2	2	2	2	2	1	2	2	2	3	2	2	1	1	1	1	1	-1	1	1	1	37	1	1	2	3	1
1	0	2	1	1	2	2	1	1	1	1	1	1	1	1	1	2	1	1	-1	1	1	1	37	1	1	2	3	1
1	0	2	1	1	1	1	1	1	1	1	1	1	1	1	1	4	1	1	-1	1	2	1	37	1	1	2	3	1
1	0	2	1	1	1	1	1	1	2	1	2	2	1	1	1	1	2	1	-1	1	2	1	37	1	1	2	3	1
1	0	1	1	1	1	1	1	1	1	1	1	2	1	1	1	1	1	1	-1	1	2	1	37	1	2	2	3	1
1	0	2	1	1	1	1	1	1	1	1	1	1	1	1	1	1	6	1	-1	1	2	1	37	1	1	2	5	1
1	0	3	1	1	2	1	2	2	1	1	1	2	1	2	2	1	2	1	-1	1	1	2	37	1	1	2	5	1
1	0	5	2	2	2	2	2	3	3	2	3	2	2	2	3	2	2	3	3	1	1	2	37	1	2	2	5	1
1	0	2	1	1	1	1	2	1	1	1	3	1	1	1	1	-1	3	1	-1	1	1	1	37	1	2	2	5	1
1	0	-1	1	1	1	1	1	1	1	1	1	6	1	2	1	1	2	1	-1	1	2	1	37	1	2	2	5	1
1	0	2	1	1	1	2	2	1	3	1	2	2	1	2	1	1	3	1	-1	1	1	1	37	1	1	2	5	1
1	0	2	2	1	1	1	1	1	4	2	-1	1	1	2	1	-1	2	1	-1	-1	2	1	37	1	2	2	5	1
1	0	1	1	1	1	1	1	1	1	1	1	1	1	1	1	1	1	1	-1	1	2	1	37	1	2	2	5	1
1	0	3	2	2	1	1	2	2	2	2	3	2	1	2	1	2	2	1	-1	1	1	2	37	1	2	2	5	1
1	0	2	3	1	1	1	1	2	2	1	2	1	1	1	1	5	1	1	-1	1	2	2	37	1	2	2	5	1
1	0	2	4	4	3	4	3	4	3	2	2	3	6	6	6	4	2	1	-1	1	1	2	37	1	2	2	6	1
1	0	2	1	1	-1	1	1	1	1	1	1	1	6	6	6	1	6	1	-1	2	1	2	37	1	2	2	6	1
1	0	2	1	1	1	1	1	1	1	1	1	1	1	1	1	4	1	1	-1	1	1	1	37	1	2	2	6	1
2	0	3	2	2	1	1	2	1	2	1	1	2	1	2	1	3	1	1	-1	1	1	2	37	1	2	1	1	1
1	0	2	2	2	2	2	1	2	4	3	5	3	2	6	1	1	6	4	1	1	2	1	37	1	1	1	1	1
1	0	-1	-1	-1	-1	-1	-1	-1	-1	-1	-1	-1	2	5	5	3	4	1	-1	1	-1	2	37	1	2	1	1	1
1	0	3	1	2	2	2	2	1	2	2	3	3	1	-1	2	4	-1	4	4	1	2	1	37	1	2	1	1	1
1	0	2	1	2	1	2	2	2	2	3	2	3	2	3	1	2	1	1	-1	1	2	2	37	1	1	1	1	1
1	0	2	1	2	2	2	2	3	2	1	3	2	1	2	1	1	3	1	-1	1	2	1	37	1	1	2	3	1
1	0	2	1	1	1	1	1	1	1	1	1	1	1	1	1	1	1	1	-1	1	2	1	37	1	1	2	3	1
1	0	2	1	2	1	2	1	2	1	1	1	2	1	3	1	1	1	1	-1	1	1	1	37	1	1	2	3	1
1	0	2	1	1	2	2	1	1	1	1	1	1	1	2	1	1	1	1	-1	2	1	1	37	1	1	2	3	1
1	0	4	1	1	1	1	2	1	3	1	1	6	6	-1	-1	-1	6	1	-1	1	2	1	37	1	2	2	3	1
1	0	3	1	1	1	1	1	1	1	1	1	1	6	1	1	5	1	1	-1	1	2	1	37	1	2	2	3	1
2	0	1	1	1	1	1	1	1	3	4	4	2	2	3	2	3	4	1	-1	1	1	1	37	1	2	2	3	1
1	0	1	1	1	1	2	2	1	1	2	1	1	1	1	1	1	1	1	-1	1	2	1	37	1	1	1	1	1
1	0	1	1	1	1	1	1	1	1	1	2	2	1	1	1	4	1	1	-1	1	2	1	37	1	2	1	1	1
1	0	2	1	2	2	2	2	2	2	2	1	2	2	3	2	2	5	1	-1	2	1	1	37	1	2	1	1	1
1	0	2	1	1	1	3	1	1	2	2	3	1	3	1	1	1	4	2	2	1	1	2	38	1	1	2	5	1
1	0	2	1	1	1	1	1	1	1	-1	-1	1	1	1	1	2	2	1	-1	1	2	1	38	1	2	2	2	1
1	0	1	2	1	2	1	4	1	2	1	1	6	6	6	6	-1	3	4	-1	1	1	1	38	1	2	2	2	1
2	0	1	2	2	2	3	3	3	3	3	2	3	2	2	2	3	3	1	-1	1	2	1	38	1	1	2	2	1
2	0	1	1	1	1	1	1	1	1	1	2	6	1	3	3	1	2	1	-1	2	1	2	38	1	1	2	2	1
1	0	3	1	1	2	3	2	2	2	2	3	1	1	1	1	5	3	1	-1	1	2	1	38	1	2	2	3	1
1	0	2	3	3	3	3	2	2	3	2	2	6	2	2	2	4	2	4	4	1	2	1	38	1	2	2	3	1
1	0	2	2	2	1	1	2	3	2	1	2	2	6	6	6	1	1	1	-1	1	1	1	38	1	1	2	3	1
1	0	2	1	1	1	1	1	2	2	1	3	2	1	1	1	4	1	1	-1	1	2	1	38	1	2	2	3	1
1	1	1	1	1	1	1	1	1	1	1	1	1	1	1	1	1	1	1	-1	1	1	2	38	1	2	1	1	1
1	0	1	1	1	1	1	1	1	1	1	2	1	1	1	1	1	6	1	-1	1	1	1	38	1	2	1	1	1
2	0	1	1	1	1	1	1	1	1	1	1	1	1	1	1	1	1	1	-1	1	2	1	38	1	2	1	1	1
1	0	-1	1	1	3	1	1	1	1	1	1	1	-1	-1	-1	-1	-1	-1	-1	1	2	1	38	1	2	2	3	1
2	0	3	1	1	2	2	2	2	4	3	4	2	6	-1	-1	3	4	4	4	1	2	1	38	1	2	2	3	1
1	0	1	2	3	2	6	1	2	5	2	3	6	1	2	1	-1	3	1	-1	1	2	1	38	1	1	2	5	1
1	0	-1	-1	-1	-1	-1	-1	-1	-1	-1	-1	-1	1	1	1	2	1	1	-1	1	2	1	38	1	2	2	5	1
1	0	1	1	1	1	1	1	1	1	1	1	1	1	1	1	1	1	1	-1	1	1	1	38	1	1	2	5	1
1	0	2	2	1	1	1	2	1	2	2	2	2	2	4	3	1	2	1	-1	1	2	1	38	1	2	2	5	1
1	0	2	1	1	1	1	1	1	1	1	1	1	1	1	1	1	1	1	-1	1	2	1	38	1	2	2	5	1
1	0	2	1	2	1	1	1	2	-1	2	3	1	2	1	2	3	3	1	-1	1	2	2	38	1	2	2	5	1
1	0	2	2	2	1	3	2	1	3	2	2	2	1	1	1	1	2	1	-1	2	1	1	38	1	1	2	6	1
1	0	2	2	1	2	3	1	2	1	2	1	1	2	2	2	1	3	1	-1	1	1	1	38	1	1	1	1	1
1	0	1	1	1	1	2	1	1	2	1	-1	6	1	1	1	1	1	1	4	1	2	1	38	1	2	1	1	1
1	0	2	2	2	1	1	1	2	1	2	3	1	1	1	1	3	1	-1	3	2	1	1	38	1	2	1	1	1
1	0	2	1	1	2	1	1	1	1	1	2	2	1	1	1	1	3	-1	1	-1	-1	1	38	1	2	1	1	1
1	0	1	1	1	1	1	1	1	2	2	1	1	1	1	1	5	6	1	-1	1	2	2	38	1	2	1	1	1
1	0	2	2	1	3	3	1	2	1	1	3	6	2	1	1	2	6	4	1	1	2	2	38	1	2	1	1	1
2	0	1	2	1	2	1	1	1	1	5	5	6	1	3	1	2	6	1	-1	1	2	1	38	1	2	1	1	1
1	0	2	1	1	1	2	1	1	2	2	2	2	6	6	6	1	6	1	-1	1	2	2	38	1	2	2	7	1
1	0	2	2	3	3	3	3	3	3	3	3	3	2	3	2	1	3	4	4	2	1	1	38	1	1	2	7	1
1	0	3	2	2	2	2	1	2	2	3	2	6	1	-1	-1	-1	-1	1	-1	1	2	1	38	1	2	2	8	1
1	0	2	2	2	1	2	1	1	1	1	1	1	1	1	1	2	1	1	-1	1	1	1	38	1	2	2	9	1
1	0	2	1	2	1	1	2	3	3	3	3	2	1	2	1	4	1	-1	-1	1	1	2	39	1	2	2	5	1
1	0	4	1	1	2	1	1	1	1	1	1	2	1	1	2	1	1	1	-1	1	2	1	39	1	2	2	2	1
1	0	3	2	2	2	2	2	2	2	2	2	2	2	4	1	2	2	1	-1	1	2	2	39	1	2	2	2	1
1	0	4	2	2	2	3	1	1	2	3	3	2	-1	-1	-1	1	2	1	-1	2	1	2	39	1	2	2	2	1
1	0	4	3	2	1	2	3	2	3	3	2	2	3	2	3	3	1	4	3	2	1	2	39	1	2	2	2	1
2	0	3	2	2	2	2	3	2	4	1	2	2	1	2	1	1	1	4	1	1	2	2	39	1	2	2	2	1
1	0	2	2	2	2	2	3	2	1	3	2	3	2	1	2	2	3	3	3	1	1	-1	39	1	2	2	2	1
1	0	3	3	3	3	3	3	4	3	3	3	3	3	3	3	3	3	1	-1	1	1	2	39	1	1	2	2	1
1	0	1	1	1	1	1	1	1	1	1	1	1	1	1	1	1	2	1	-1	1	2	1	39	1	1	2	3	1
1	0	1	1	1	1	6	1	1	1	1	3	1	6	6	6	1	6	1	-1	1	2	1	39	1	2	2	3	1
1	0	1	2	1	1	2	1	1	1	1	1	1	1	2	1	1	2	1	-1	1	1	2	39	1	2	1	1	1
1	0	3	1	1	1	3	1	1	2	1	1	2	1	1	1	3	1	1	-1	1	1	1	39	1	2	1	1	1
2	0	2	2	2	1	2	1	1	3	-1	2	2	1	2	1	2	2	1	-1	1	1	1	39	1	2	1	1	1
1	0	3	2	1	3	3	2	2	3	2	2	2	1	2	1	1	4	1	-1	1	2	1	39	1	1	2	3	1
1	0	1	1	1	1	1	1	1	1	1	1	1	1	1	1	1	1	1	-1	1	2	1	39	1	2	2	3	1
1	0	3	1	1	1	1	1	1	5	1	1	2	1	3	2	3	6	1	-1	1	2	1	39	1	2	2	3	1
1	0	1	1	1	1	1	1	1	1	1	1	1	1	1	1	1	1	1	-1	1	1	1	39	1	1	2	5	1
1	0	1	2	2	2	2	2	1	2	1	2	1	2	2	1	1	4	1	-1	1	1	1	39	1	2	2	5	1
1	0	1	1	1	1	1	1	1	1	1	1	1	1	1	1	5	1	1	-1	1	2	1	39	1	2	2	5	1
1	0	2	1	1	1	1	2	2	2	2	3	2	2	2	2	2	2	1	-1	2	2	1	39	1	2	2	5	1
1	0	2	2	2	2	3	2	1	2	2	2	2	2	1	1	1	5	1	-1	1	2	1	39	1	1	2	5	1
1	0	2	1	1	1	1	2	1	1	1	1	-1	1	1	1	4	2	1	-1	1	2	1	39	1	1	2	5	1
1	0	3	2	2	2	2	2	2	2	3	2	1	1	1	1	2	4	1	-1	1	2	1	39	1	1	2	5	1
1	0	2	3	3	4	4	2	2	2	3	3	2	2	2	2	4	2	1	-1	1	2	2	39	1	2	2	5	1
1	0	2	2	2	1	1	2	1	2	4	5	6	1	1	1	1	2	1	-1	1	1	2	39	1	2	2	5	1
1	0	1	1	1	1	1	1	1	1	1	1	1	1	1	1	1	1	1	-1	1	1	1	39	1	2	2	5	1
1	0	1	1	1	1	1	1	1	1	1	1	6	1	1	1	1	6	1	-1	1	2	1	39	1	1	1	1	1
1	0	2	1	1	1	1	1	1	1	1	1	1	1	1	1	1	1	1	-1	1	2	1	39	1	2	1	1	1
1	0	3	3	3	2	2	3	2	3	2	2	3	1	1	1	3	4	4	1	1	1	1	39	1	2	1	1	1
1	0	2	1	2	1	1	1	2	2	1	2	1	2	2	3	4	2	1	-1	1	2	2	39	1	2	1	1	1
1	0	-1	1	1	2	1	1	1	1	1	1	6	6	6	2	-1	1	4	4	1	2	1	39	1	1	2	3	1
1	0	2	1	1	1	1	1	1	2	1	2	1	6	6	6	1	1	1	-1	1	2	1	39	1	1	2	3	1
1	0	2	1	1	1	1	1	1	1	1	1	1	6	-1	-1	1	6	1	-1	1	2	1	39	1	2	2	3	1
1	0	2	1	1	1	1	1	1	1	1	1	1	1	1	1	5	3	1	-1	1	1	1	39	1	2	2	3	1
1	0	2	1	2	2	2	1	1	2	3	3	6	6	6	6	1	4	1	-1	1	2	1	39	1	1	2	3	1
1	0	3	3	4	4	3	3	3	3	3	3	3	6	6	6	1	5	4	4	1	2	2	39	1	1	1	1	1
1	0	2	1	1	1	1	1	1	1	1	1	1	1	1	1	3	1	4	4	1	2	2	39	1	2	1	1	1
1	0	1	2	2	2	2	1	2	1	2	1	2	1	2	1	1	1	1	-1	1	1	2	39	1	2	1	1	1
1	0	1	1	1	2	3	1	2	1	1	1	1	1	3	1	2	3	3	1	1	1	1	40	1	1	1	1	1
1	0	4	2	1	2	1	1	1	1	1	1	1	1	4	3	1	3	3	1	2	1	1	40	1	1	2	2	1
1	0	2	1	1	1	1	1	1	2	2	5	6	2	2	2	-1	2	3	1	1	1	2	40	1	2	2	2	1
1	0	4	2	1	3	2	1	1	2	2	1	2	1	3	1	1	1	2	1	1	2	1	40	1	2	2	2	1
1	0	2	1	1	1	1	1	1	1	1	1	1	1	1	1	1	1	1	-1	-1	-1	2	40	1	1	2	2	1
1	0	2	1	2	2	2	2	1	2	2	2	2	1	3	1	1	2	1	-1	1	2	1	40	1	1	2	2	1
1	0	1	1	1	1	1	1	1	1	1	1	1	1	1	1	5	1	1	-1	1	1	2	40	1	2	2	2	1
1	0	2	2	2	3	2	2	2	1	2	3	2	1	3	2	1	2	4	4	1	2	1	40	1	2	2	2	1
1	0	4	2	2	2	2	2	2	3	3	2	3	2	4	3	2	3	4	4	1	2	2	40	1	2	2	2	1
1	0	4	1	1	1	1	1	1	2	1	1	2	1	2	2	3	4	1	-1	2	1	2	40	1	2	2	2	1
1	0	1	2	1	2	1	2	1	2	3	2	2	1	3	1	2	2	1	-1	1	2	2	40	1	2	2	2	1
1	0	1	1	1	1	1	1	1	1	1	1	1	2	1	1	1	1	1	-1	1	1	2	40	1	2	2	2	1
1	0	3	1	1	1	1	1	1	2	3	3	2	2	2	2	2	2	3	4	1	1	2	40	1	2	2	2	1
2	0	3	2	2	2	2	2	2	2	2	2	2	1	1	1	2	6	4	4	1	2	1	40	1	1	2	2	1
2	0	2	2	2	1	1	2	1	2	2	2	1	2	1	2	1	1	1	-1	1	2	1	40	1	2	2	2	1
2	0	1	1	1	1	1	1	1	1	1	1	1	6	6	6	3	3	4	1	1	2	1	40	1	2	2	2	1
2	0	1	1	2	3	3	2	2	2	4	5	6	1	2	1	1	1	1	-1	1	2	2	40	1	2	2	2	1
1	0	3	3	3	3	3	4	4	4	4	4	4	2	1	1	4	2	4	4	2	2	2	40	1	2	2	2	1
1	0	3	2	1	1	1	1	1	1	2	1	2	2	2	2	4	2	4	4	2	2	3	40	1	2	2	2	1
1	0	1	1	1	2	2	1	1	2	2	1	1	1	1	1	1	1	4	4	2	1	1	40	1	1	2	3	1
1	0	2	1	1	1	1	1	1	1	1	1	1	1	2	1	1	3	1	-1	2	1	1	40	1	1	2	3	1
1	0	3	1	2	2	1	2	1	3	1	3	2	6	2	2	1	3	4	4	1	2	1	40	1	2	2	3	1
1	0	2	1	1	1	-1	1	1	3	1	1	2	1	1	1	1	4	1	-1	1	2	1	40	1	2	2	3	1
1	0	3	2	2	2	2	2	2	2	2	2	2	6	6	6	1	2	1	-1	2	1	1	40	1	1	2	3	1
1	0	2	1	2	1	6	2	2	2	3	3	2	1	2	2	4	2	4	-1	1	2	1	40	1	2	2	3	1
1	0	1	1	1	1	2	2	1	2	2	1	1	1	2	1	2	3	1	-1	1	2	1	40	1	2	1	1	1
1	0	2	1	2	1	2	1	2	2	2	-1	2	6	6	6	1	1	1	-1	1	2	1	40	1	2	1	1	1
2	1	1	1	2	1	2	1	1	1	1	3	6	6	6	6	2	4	4	1	2	1	1	40	1	2	1	1	1
1	0	3	2	2	2	1	1	1	1	1	2	2	1	1	1	3	1	1	-1	2	2	2	40	1	2	1	1	1
2	0	1	1	1	1	1	2	2	2	1	1	1	1	2	1	1	1	1	-1	1	1	2	40	1	2	1	1	1
1	0	3	1	1	1	1	1	1	1	1	1	1	6	6	6	-1	6	1	-1	1	2	1	40	1	1	2	3	1
1	0	3	1	2	2	2	1	1	2	1	1	1	1	3	1	1	3	1	-1	1	2	1	40	1	1	2	3	1
1	0	2	1	1	1	1	1	1	1	1	1	1	1	1	1	1	1	1	-1	1	1	1	40	1	1	2	3	1
1	0	1	1	1	1	1	1	1	1	1	1	1	1	1	1	3	1	4	4	1	2	1	40	1	2	2	3	1
1	0	3	1	1	1	1	1	1	1	1	1	1	1	1	1	1	1	1	-1	1	1	1	40	1	2	2	3	1
1	0	4	3	3	2	3	2	3	3	3	3	3	3	1	4	3	3	2	2	2	2	1	40	1	2	2	3	1
1	0	3	1	1	1	1	1	2	2	1	1	2	1	3	2	4	3	1	-1	1	2	1	40	1	2	2	5	1
1	0	2	1	2	2	2	1	1	2	2	2	2	1	3	1	-1	3	1	-1	1	2	1	40	1	2	2	5	1
1	0	1	2	1	1	1	1	1	1	1	1	1	1	1	1	5	1	2	2	1	1	1	40	1	1	2	5	1
1	0	1	1	1	1	1	1	1	1	1	1	2	1	1	1	1	5	1	-1	1	2	1	40	1	1	2	5	1
1	0	1	2	2	2	2	1	3	2	2	2	1	1	1	1	2	2	1	-1	1	2	1	40	1	2	2	5	1
1	0	2	2	1	2	3	3	2	2	3	2	2	3	3	3	1	3	1	-1	1	2	1	40	1	1	2	5	1
1	0	1	2	2	2	6	2	2	4	3	4	3	2	4	2	1	3	1	-1	2	1	1	40	1	1	2	5	1
1	0	1	1	2	3	3	2	1	1	1	2	2	1	1	1	2	6	4	-1	1	2	1	40	1	2	2	5	1
1	0	2	1	2	1	2	2	2	1	1	2	2	1	3	1	2	1	1	-1	2	2	1	40	1	2	2	5	1
1	0	2	2	2	2	2	2	2	2	2	2	2	2	2	2	4	2	1	-1	1	2	1	40	1	2	2	5	1
1	0	3	2	2	2	2	1	1	1	3	2	2	3	4	1	2	3	1	-1	2	1	1	40	1	2	2	6	1
2	0	3	1	1	1	1	1	1	1	1	1	2	1	1	1	1	2	1	-1	2	1	2	40	1	2	2	6	1
1	0	2	1	1	1	1	1	1	1	1	3	1	1	1	1	1	1	1	-1	1	1	1	40	1	1	1	1	1
1	0	1	1	1	1	1	1	1	1	1	2	2	1	2	1	2	2	1	-1	1	1	1	40	1	2	1	1	1
1	0	3	1	2	2	2	3	3	2	2	3	3	2	3	2	2	4	4	1	1	2	1	40	1	2	1	1	1
1	0	1	1	1	1	1	1	1	1	1	1	1	1	1	1	1	1	1	-1	1	2	1	40	1	2	1	1	1
1	0	1	1	1	1	1	1	1	1	3	1	6	1	1	1	1	1	1	-1	2	1	2	40	1	2	1	1	1
1	0	1	2	2	2	2	1	2	2	1	2	2	2	2	1	3	3	1	-1	1	1	2	40	1	2	1	1	1
1	0	2	1	1	2	2	1	2	2	1	1	2	1	2	1	1	6	1	-1	1	2	1	40	1	2	1	1	1
1	0	3	1	2	1	1	1	1	2	1	2	2	1	1	1	2	1	1	-1	1	2	1	40	1	2	2	3	1
1	0	2	2	2	2	2	1	1	2	1	2	2	1	1	1	1	3	1	-1	1	1	1	40	1	2	2	3	1
1	0	2	1	1	1	2	1	1	2	2	2	2	1	1	1	1	1	1	-1	1	2	1	40	1	2	2	3	1
1	0	2	1	1	1	1	1	1	1	1	2	1	1	4	2	1	3	1	-1	1	2	1	40	1	2	2	3	1
2	1	2	2	2	3	3	3	2	3	4	4	2	6	6	6	2	3	1	-1	1	2	2	40	1	1	1	1	1
1	0	2	2	1	1	1	2	1	1	1	1	2	1	2	1	1	1	1	-1	1	2	3	40	1	1	1	1	1
1	0	1	2	2	2	2	2	1	1	1	1	2	1	1	1	5	1	2	4	1	2	3	40	1	2	1	1	1
1	0	3	1	1	1	1	1	1	1	1	1	1	2	2	1	4	1	1	-1	2	2	2	40	1	2	2	8	1
1	0	3	1	2	1	2	2	1	1	1	2	2	1	1	1	2	1	1	-1	1	2	2	41	1	2	2	2	1
2	0	2	2	2	2	3	3	2	2	2	3	3	2	2	2	2	-1	3	1	1	2	1	41	1	1	2	2	1
1	0	2	1	1	1	1	1	1	1	1	1	1	1	2	1	2	1	1	-1	1	2	1	41	1	2	2	3	1
1	0	2	2	2	1	2	2	3	3	1	1	3	1	1	1	3	1	1	-1	1	2	1	41	1	2	1	1	1
1	0	2	2	2	2	2	2	2	2	2	2	2	2	2	2	3	1	1	-1	1	2	1	41	1	2	1	1	1
2	0	1	1	1	2	2	1	1	2	1	1	2	1	2	1	1	1	1	-1	1	1	1	41	1	2	1	1	1
2	0	3	3	2	3	3	3	3	2	2	3	2	2	3	2	2	6	1	-1	1	2	2	41	1	2	1	1	1
2	0	2	2	2	2	6	2	2	2	2	2	2	1	1	1	2	2	1	-1	2	1	1	41	1	2	1	1	1
1	0	4	1	2	1	2	2	1	2	3	4	2	3	2	2	1	2	4	4	1	1	-1	41	1	2	2	3	1
2	0	-1	1	1	1	1	1	1	-1	1	1	6	1	-1	1	1	1	1	-1	1	2	1	41	1	2	2	3	1
1	0	1	1	1	1	1	1	1	1	1	1	1	1	1	1	2	1	1	-1	1	2	1	41	1	1	2	5	1
1	0	1	1	1	1	2	1	1	2	1	1	2	2	3	1	-1	1	4	4	2	1	1	41	1	1	2	5	1
1	0	1	2	2	1	1	2	2	1	1	3	1	1	3	1	1	5	3	1	1	2	2	41	1	2	2	5	1
1	0	2	1	1	1	2	1	1	1	1	1	2	1	2	1	1	1	1	-1	1	2	1	41	1	1	2	5	1
1	0	-1	2	2	2	3	2	1	2	2	2	1	1	3	1	3	2	1	-1	2	1	2	41	1	1	2	5	1
1	0	2	1	2	1	1	2	1	1	1	1	1	6	6	6	1	6	4	4	1	2	2	41	1	2	2	5	1
1	0	2	2	2	2	3	1	1	2	1	2	2	1	1	1	4	1	3	1	2	1	2	41	1	2	2	5	1
1	0	2	1	1	1	1	1	1	1	1	1	1	2	3	1	5	2	1	-1	1	2	1	41	1	1	2	5	1
1	0	2	1	1	1	2	1	1	2	-1	-1	6	2	6	2	-1	-1	1	-1	1	2	1	41	1	1	2	5	1
1	0	2	1	1	1	2	2	1	2	1	3	2	1	2	1	1	2	1	-1	1	2	1	41	1	2	2	5	1
1	0	2	1	2	2	2	-1	1	3	1	2	3	-1	-1	-1	-1	5	1	3	2	1	1	41	1	1	1	1	1
1	0	1	1	1	1	1	1	1	1	1	1	1	1	1	1	2	1	1	-1	1	2	1	41	1	2	1	1	1
1	0	3	2	2	2	2	2	2	3	3	2	3	2	3	2	2	3	4	4	1	1	1	41	1	2	1	1	1
1	0	1	1	1	1	2	1	1	3	1	2	6	1	1	1	1	6	1	-1	1	1	2	41	1	2	1	1	1
1	0	3	1	1	1	1	1	1	4	1	2	2	1	4	1	1	4	1	-1	1	2	1	41	1	2	2	3	1
1	0	1	1	1	1	6	1	2	2	1	1	6	1	3	1	1	5	1	-1	1	1	1	41	1	2	2	3	1
1	0	2	1	1	1	1	1	1	1	1	2	2	1	1	1	1	1	1	-1	1	1	1	41	1	2	2	3	1
2	0	1	1	1	1	1	1	1	1	1	1	1	1	1	1	1	1	1	-1	1	2	1	41	1	1	1	1	1
1	0	4	2	2	2	2	2	2	2	2	2	2	2	2	2	4	2	1	-1	1	-1	2	41	1	-1	2	7	1
1	0	2	1	1	1	1	1	1	2	5	1	1	1	3	1	4	1	1	-1	1	2	1	41	1	2	2	7	1
1	0	2	1	1	1	6	1	1	1	2	1	6	1	4	2	-1	1	4	4	1	2	2	42	1	1	2	2	1
1	0	3	2	2	3	2	2	1	1	2	1	6	1	2	1	1	1	4	4	1	2	2	42	1	2	2	2	1
1	0	2	1	1	2	-1	1	1	2	1	-1	6	6	6	6	1	1	1	-1	1	2	2	42	1	2	2	2	1
1	0	2	1	1	2	1	1	1	1	3	3	6	-1	-1	-1	2	3	1	-1	1	2	1	42	1	2	2	2	1
1	0	5	1	1	1	1	1	1	1	1	1	1	1	1	1	4	1	1	-1	2	2	1	42	1	2	2	2	1
1	0	2	1	2	1	6	1	2	2	1	1	6	2	2	2	1	2	4	4	1	2	2	42	1	2	2	2	1
1	0	2	1	1	1	1	1	1	2	2	2	1	1	2	1	1	1	1	-1	1	2	1	42	1	1	2	3	1
1	0	1	1	1	1	2	2	3	1	1	1	1	1	6	6	1	5	4	3	1	2	1	42	1	2	2	3	1
1	0	2	1	1	1	1	1	1	1	1	2	1	6	6	6	-1	-1	1	-1	1	2	1	42	1	2	2	3	1
2	1	1	1	1	1	1	1	1	1	1	1	1	1	1	1	1	1	1	-1	1	1	2	42	1	1	1	1	1
2	0	1	1	1	1	1	1	1	1	1	1	1	1	1	1	5	1	1	-1	1	1	2	42	1	2	1	1	1
1	0	1	1	1	1	1	1	1	1	1	1	1	1	1	1	1	1	1	-1	1	1	2	42	1	1	1	1	1
2	0	1	2	3	3	3	1	2	4	2	2	4	1	4	1	1	5	1	-1	1	2	2	42	1	1	1	1	1
2	0	1	1	1	1	1	1	1	1	1	1	1	1	1	1	1	1	1	-1	2	1	2	42	1	2	1	1	1
2	1	2	1	2	1	1	1	2	1	2	3	2	6	6	6	1	6	4	4	1	2	2	42	1	1	1	1	1
1	0	4	1	1	1	1	1	1	3	1	1	1	1	3	2	2	4	1	-1	1	1	1	42	1	1	2	3	1
1	0	2	1	1	1	1	1	1	1	1	1	6	6	6	6	1	5	4	4	1	2	1	42	1	1	2	3	1
1	0	4	1	1	1	1	1	1	1	1	1	1	1	1	1	1	1	1	-1	1	1	1	42	1	2	2	3	1
1	0	2	1	1	1	1	1	1	2	1	1	1	1	1	1	-1	5	1	-1	1	1	1	42	1	2	2	3	1
1	0	2	1	1	1	1	1	1	1	1	1	1	6	6	6	1	1	1	-1	1	2	1	42	1	2	2	3	1
1	0	3	1	2	1	-1	3	3	2	3	2	1	2	2	3	4	2	1	-1	2	2	1	42	1	2	2	3	1
2	0	2	1	1	1	1	1	1	2	1	1	1	1	3	1	1	4	1	-1	1	1	1	42	1	2	2	3	1
1	0	1	2	2	1	1	2	2	2	2	2	2	1	1	2	4	2	1	-1	1	2	1	42	1	2	2	5	1
1	0	2	1	1	1	1	1	2	2	2	2	2	1	1	1	4	1	1	-1	2	1	1	42	1	2	2	5	1
1	0	1	1	1	1	1	1	1	1	1	1	1	1	1	-1	5	1	1	-1	1	1	1	42	1	2	2	5	1
1	0	3	2	2	2	3	2	3	2	5	5	6	1	1	1	1	2	1	-1	1	2	1	42	1	2	2	5	1
1	0	1	2	1	1	2	1	2	2	1	1	1	1	1	1	1	4	1	-1	1	2	2	42	1	2	2	5	1
1	0	2	1	1	1	2	1	2	1	1	2	1	2	2	1	3	1	1	-1	1	2	-1	42	1	2	2	5	1
1	0	3	1	1	1	1	1	1	2	2	2	2	1	2	2	4	2	1	-1	1	2	1	42	1	2	2	5	1
1	0	2	1	1	1	1	1	1	1	1	1	2	1	1	1	2	1	1	-1	1	2	2	42	1	2	2	5	1
1	0	2	2	2	2	3	3	2	3	3	3	3	2	3	1	2	3	1	-1	1	1	1	42	1	2	2	5	1
1	0	2	1	1	1	6	1	1	1	1	2	1	1	1	1	1	1	1	-1	1	2	2	42	1	1	2	5	1
1	0	-1	1	1	1	1	1	3	1	1	1	6	1	3	1	5	5	4	1	1	2	1	42	1	2	2	5	1
1	0	2	1	1	2	1	2	2	3	1	2	2	1	4	1	3	3	1	-1	2	1	2	42	1	2	2	5	1
2	0	2	2	2	3	3	3	2	4	1	1	2	2	4	2	1	2	1	-1	1	1	1	42	1	2	2	6	1
2	0	3	3	3	4	5	3	4	4	4	5	4	3	5	2	3	3	4	4	2	1	1	42	1	2	2	6	1
1	0	1	1	1	1	1	1	1	1	1	3	1	1	1	1	-1	1	1	-1	1	1	1	42	1	1	1	1	1
1	0	1	2	1	1	1	1	1	4	1	1	6	1	1	1	1	1	1	-1	1	1	2	42	1	2	1	1	1
1	0	2	1	1	1	1	1	1	1	1	1	1	1	1	1	2	1	1	-1	1	1	1	42	1	1	1	1	1
1	0	1	1	1	1	1	1	1	1	1	1	1	1	1	1	1	1	1	-1	1	2	1	42	1	2	1	1	1
1	0	2	1	2	2	3	2	1	3	1	4	3	1	3	3	3	3	1	-1	1	1	1	42	1	2	1	1	1
1	0	3	2	2	2	2	2	2	2	2	2	2	2	2	2	1	6	1	-1	1	2	1	42	1	2	1	1	1
1	0	2	1	1	1	1	1	1	1	1	1	1	1	1	1	-1	1	1	-1	1	2	1	42	1	2	2	3	1
1	0	2	1	1	1	1	1	1	1	3	2	2	1	1	1	2	6	4	4	1	1	1	42	1	2	2	3	1
1	0	1	2	2	1	1	1	2	-1	1	1	1	1	2	1	5	1	1	-1	1	1	1	42	1	1	1	1	1
1	0	2	1	1	2	6	1	1	1	1	1	1	6	-1	-1	-1	6	1	-1	1	1	1	42	1	2	1	1	1
1	0	1	1	1	1	2	1	1	2	2	3	1	1	1	1	4	3	1	-1	1	2	1	42	1	1	1	1	1
1	0	2	1	1	1	1	1	1	1	2	2	1	1	1	1	1	2	1	-1	1	2	2	42	1	2	1	1	1
1	0	1	1	2	1	-1	-1	-1	-1	-1	-1	-1	-1	-1	-1	-1	-1	2	2	2	2	1	42	1	1	2	7	1
1	0	2	1	2	1	1	2	2	2	3	2	2	6	6	6	1	6	1	-1	1	2	1	42	1	2	2	8	1
1	0	2	1	1	1	6	1	1	1	1	2	6	1	-1	1	-1	1	1	-1	1	2	2	43	1	1	2	2	1
1	0	2	1	1	1	1	1	1	1	2	2	1	1	2	1	1	1	1	-1	1	2	1	43	1	1	2	2	1
1	0	3	1	2	2	2	1	1	2	3	2	1	-1	-1	-1	1	6	1	-1	1	2	1	43	1	1	2	2	1
1	0	3	1	1	2	1	2	1	1	1	1	1	1	2	1	2	2	1	-1	1	1	1	43	1	2	2	2	1
1	0	4	2	2	2	2	2	1	2	2	2	3	1	2	2	1	2	1	-1	1	1	1	43	1	2	2	2	1
1	0	4	2	2	2	3	3	2	4	3	3	3	3	3	2	3	4	4	4	1	1	2	43	1	2	2	2	1
1	0	4	3	2	2	3	3	2	2	1	1	3	3	3	3	2	2	4	4	1	2	1	43	1	2	2	2	1
2	0	1	1	1	1	2	1	1	1	1	1	2	1	6	1	1	2	1	-1	2	1	1	43	1	2	2	2	1
2	0	2	3	2	2	2	2	3	3	3	3	3	2	3	3	3	3	3	3	1	2	1	43	1	2	2	2	1
1	0	3	1	1	1	1	1	1	1	1	1	1	1	6	6	2	1	1	-1	1	2	1	43	1	1	2	3	1
1	0	2	1	1	1	1	1	1	1	1	1	1	1	1	1	5	6	1	-1	1	2	1	43	1	2	2	3	1
1	0	2	1	2	1	1	1	1	1	1	1	1	1	1	1	4	1	1	-1	2	2	1	43	1	2	2	3	1
1	0	3	2	2	3	5	1	1	1	3	5	5	6	6	6	2	3	1	-1	1	1	1	43	1	2	2	3	1
2	0	1	1	1	1	1	1	1	1	1	1	1	1	1	1	5	1	1	-1	1	2	2	43	1	1	1	1	1
2	0	1	1	1	1	1	1	1	1	1	1	1	1	1	1	1	1	1	-1	1	1	1	43	1	1	1	1	1
2	0	1	1	1	1	1	1	1	1	1	1	1	1	1	1	1	1	1	-1	1	1	1	43	1	2	1	1	1
2	0	1	1	1	1	1	1	1	1	1	1	1	1	1	1	5	1	1	-1	1	2	2	43	1	2	1	1	1
2	0	3	1	1	1	1	2	2	2	1	3	3	1	1	1	4	1	1	-1	1	1	2	43	1	2	2	4	1
2	1	2	1	1	2	2	1	1	2	2	2	6	1	2	2	1	2	4	4	1	1	1	43	1	1	1	1	1
2	0	1	1	1	1	1	1	1	1	1	1	1	1	1	1	5	1	4	4	1	2	2	43	1	2	1	1	1
1	0	3	1	1	1	1	1	1	1	1	1	1	1	1	1	5	1	1	-1	1	1	1	43	1	1	2	3	1
1	0	3	1	1	1	1	1	1	1	1	1	1	1	2	1	2	1	1	-1	1	1	1	43	1	1	2	3	1
1	0	-1	-1	-1	-1	-1	-1	-1	-1	-1	-1	-1	2	4	2	1	5	3	1	1	1	1	43	1	2	2	3	1
1	0	2	1	1	1	1	1	1	1	3	2	2	2	2	2	4	2	1	-1	1	1	1	43	1	2	2	3	1
1	0	2	1	1	1	1	1	1	2	1	1	1	1	1	1	1	1	1	-1	1	1	1	43	1	2	2	3	1
1	0	3	1	1	1	1	2	1	2	2	2	2	1	1	1	1	1	1	-1	1	2	1	43	1	2	2	3	1
1	0	3	1	1	1	1	1	1	1	1	1	1	1	1	1	1	1	1	-1	2	1	1	43	1	2	2	3	1
1	0	1	1	1	1	1	1	1	1	2	1	6	1	1	1	1	1	1	-1	1	2	1	43	1	2	2	5	1
1	0	5	3	3	2	4	2	2	2	2	2	2	1	4	1	3	2	1	-1	1	1	1	43	1	1	2	5	1
1	0	1	2	2	2	2	2	3	2	2	2	2	3	5	3	1	2	1	-1	2	1	1	43	1	2	2	5	1
1	0	-1	1	1	1	1	1	2	2	3	3	6	1	1	1	3	2	1	-1	2	2	1	43	1	2	2	5	1
1	0	2	1	1	1	1	1	1	1	1	1	2	1	1	1	1	2	1	-1	1	2	1	43	1	1	2	5	1
1	0	1	1	2	2	3	2	1	2	1	2	1	1	1	1	2	2	1	-1	1	1	2	43	1	1	2	5	1
1	0	2	1	1	2	1	2	1	1	1	2	1	1	1	1	4	1	1	-1	1	2	1	43	1	2	2	5	1
1	0	-1	-1	-1	-1	-1	-1	-1	-1	-1	-1	-1	2	4	1	3	3	1	-1	1	1	2	43	1	2	2	5	1
1	0	3	1	1	1	1	3	2	2	1	1	2	1	2	1	3	3	1	-1	2	1	1	43	1	2	2	6	1
1	0	1	1	1	1	1	1	1	2	1	2	1	1	1	1	5	1	1	-1	1	1	2	43	1	1	1	1	1
1	0	2	1	1	1	1	1	1	1	1	1	2	1	2	2	2	1	1	-1	1	1	1	43	1	2	1	1	1
1	0	3	2	2	2	2	2	2	2	3	3	2	2	2	2	1	2	1	-1	1	1	1	43	1	2	1	1	1
1	0	2	2	2	1	3	3	2	2	2	3	3	1	2	2	2	3	1	-1	1	1	2	43	1	2	1	1	1
1	0	1	1	2	1	1	1	1	3	2	3	1	1	3	3	3	1	1	-1	1	2	1	43	1	2	1	1	1
1	0	3	1	1	1	1	1	1	1	1	2	6	6	6	6	2	4	1	-1	1	1	1	43	1	1	2	3	1
1	0	2	1	1	1	1	1	1	2	1	1	1	6	6	6	5	4	1	-1	1	2	1	43	1	2	2	3	1
1	0	2	1	1	1	1	1	1	1	1	1	1	1	1	1	1	4	1	-1	1	2	1	43	1	2	2	3	1
1	0	2	1	1	2	2	2	1	2	1	1	2	1	1	2	2	2	1	-1	1	2	1	43	1	2	2	3	1
1	0	2	1	1	1	2	1	1	1	1	2	2	1	3	1	1	2	1	-1	1	1	1	43	1	2	2	3	1
1	0	1	1	1	1	1	1	1	1	1	1	1	6	6	6	1	2	1	-1	1	2	1	43	1	2	2	3	1
1	0	3	1	3	4	5	2	3	5	5	5	4	5	5	2	1	5	4	1	1	2	2	43	1	1	1	1	1
1	0	1	1	1	1	1	1	1	1	1	1	1	1	1	1	5	1	4	1	1	2	2	43	1	2	2	7	1
1	0	1	2	2	1	1	1	2	2	1	3	2	6	6	6	2	3	3	1	2	1	2	44	1	1	1	1	1
1	0	5	4	3	4	4	3	3	3	5	5	6	-1	-1	-1	1	3	1	-1	1	2	1	44	1	1	2	2	1
1	0	3	2	2	3	2	2	2	3	2	1	1	2	2	2	1	2	4	4	1	1	2	44	1	2	2	2	1
1	0	2	3	2	2	6	2	2	1	2	2	6	1	2	1	1	6	1	-1	1	2	1	44	1	2	2	2	1
1	0	5	3	3	4	4	4	3	4	4	4	4	2	1	2	3	3	4	4	2	1	2	44	1	2	2	2	1
1	0	3	1	1	1	1	1	1	1	2	2	2	1	1	1	2	2	1	-1	2	1	2	44	1	2	2	2	1
1	0	3	4	3	4	5	3	4	3	3	3	5	5	5	5	3	4	3	3	1	2	2	44	1	2	2	2	1
2	0	2	2	2	2	2	2	2	2	2	2	2	1	1	1	2	2	1	-1	1	2	2	44	1	2	2	2	1
1	0	1	1	2	1	2	1	2	1	1	1	1	1	1	1	5	1	2	2	1	2	1	44	1	1	2	2	1
1	0	4	1	1	1	2	1	1	5	1	1	2	-1	-1	-1	-1	-1	1	-1	1	2	1	44	1	1	2	3	1
1	0	1	1	1	1	1	1	1	1	1	1	1	1	1	1	1	1	1	-1	1	1	1	44	1	2	2	3	1
1	0	3	1	1	1	1	1	1	1	2	2	1	1	-1	-1	1	2	1	-1	1	2	1	44	1	2	2	3	1
1	0	2	1	1	1	1	1	1	1	1	1	1	6	6	6	-1	-1	1	-1	1	2	1	44	1	2	2	3	1
1	0	3	1	2	1	2	2	2	2	2	3	2	2	3	2	2	2	1	-1	1	2	1	44	1	1	2	3	1
2	0	2	1	1	1	1	1	1	1	1	1	1	1	1	1	1	1	1	-1	2	1	1	44	1	2	2	4	1
1	0	3	1	1	1	2	1	2	2	1	2	2	2	2	1	1	6	1	-1	2	1	2	44	1	1	1	1	1
2	0	1	2	2	3	4	2	2	3	2	3	2	1	4	1	1	6	1	-1	1	1	1	44	1	2	1	1	1
2	0	2	1	1	1	2	1	2	2	1	1	2	1	1	4	2	1	1	-1	1	2	1	44	1	2	1	1	1
1	0	1	1	1	2	2	1	1	2	1	1	1	1	2	1	1	1	1	-1	1	2	1	44	1	1	2	3	1
1	0	4	2	2	3	2	3	3	4	4	4	5	4	4	4	2	4	1	-1	1	2	1	44	1	2	2	3	1
1	0	3	1	1	1	1	1	1	2	1	1	2	1	2	1	-1	1	1	-1	2	1	1	44	1	2	2	3	1
1	0	3	1	2	2	2	1	1	1	1	2	2	1	1	1	4	3	1	-1	2	1	1	44	1	2	2	3	1
1	0	4	1	1	1	1	1	1	2	1	2	2	1	2	1	4	1	1	-1	2	1	1	44	1	2	2	3	1
1	0	3	2	2	2	2	1	1	2	2	2	2	1	1	1	4	1	4	1	1	-1	1	44	1	2	2	3	1
1	0	2	2	1	2	3	1	2	3	1	2	2	1	2	1	1	3	1	-1	1	1	1	44	1	1	2	5	1
1	0	1	1	1	1	1	1	1	1	1	1	1	1	1	1	1	1	4	1	1	1	1	44	1	2	2	5	1
1	0	1	1	1	1	6	1	1	1	1	1	6	1	2	1	1	3	1	-1	1	1	1	44	1	2	2	5	1
1	0	1	1	1	1	1	1	1	1	1	2	1	6	6	6	1	6	1	-1	1	2	2	44	1	2	2	5	1
1	0	1	1	1	1	1	1	1	1	1	4	1	1	5	1	1	4	1	-1	2	1	1	44	1	2	2	5	1
1	0	2	2	2	2	1	2	1	1	2	2	1	1	1	1	1	1	1	-1	1	1	1	44	1	2	2	5	1
1	0	1	1	1	1	1	1	1	1	1	1	1	1	1	1	1	-1	1	-1	2	1	1	44	1	2	2	5	1
1	0	2	1	1	1	1	2	1	1	1	1	1	1	1	1	2	1	1	-1	2	1	2	44	1	2	2	6	1
1	0	2	2	2	1	2	1	1	1	1	1	1	2	2	1	5	1	4	4	1	1	1	44	1	1	2	6	1
1	0	3	1	2	2	3	1	1	1	1	1	6	6	6	6	1	6	1	-1	2	1	1	44	1	1	2	6	1
1	0	2	1	1	1	1	2	1	2	1	2	1	1	1	1	1	1	1	-1	2	1	2	44	1	2	1	1	1
1	0	1	1	1	1	1	1	1	1	1	1	1	1	1	1	2	1	1	-1	1	2	2	44	1	1	1	1	1
2	0	1	1	1	1	1	1	1	1	1	1	1	1	1	1	-1	-1	1	-1	1	2	1	44	1	1	1	1	1
2	0	3	2	2	2	2	1	1	2	1	1	2	2	3	3	3	3	3	4	2	1	1	44	1	2	1	1	1
1	0	-1	-1	-1	-1	-1	-1	-1	-1	-1	-1	-1	2	4	2	1	2	1	-1	1	2	2	44	1	1	1	1	1
1	0	2	1	1	2	1	1	2	1	1	1	2	1	1	1	4	2	1	-1	1	1	1	44	1	2	1	1	1
1	0	1	1	1	1	1	1	1	1	1	1	1	1	1	1	1	1	1	-1	1	2	1	44	1	2	1	1	1
1	0	3	1	1	1	1	1	1	1	1	1	1	6	6	6	3	1	1	-1	1	2	2	44	1	1	1	1	1
1	0	2	1	1	2	2	1	1	2	1	2	1	1	2	1	2	1	1	-1	1	1	2	44	1	1	1	1	1
1	0	2	1	1	1	1	1	1	2	1	1	1	1	2	1	1	2	1	-1	1	2	1	44	1	1	2	3	1
1	0	2	1	1	1	6	2	2	5	2	3	6	1	1	1	1	1	1	-1	1	1	1	44	1	1	2	3	1
1	0	3	1	1	2	2	1	3	4	3	4	2	1	5	4	1	5	1	-1	1	2	1	44	1	2	2	3	1
1	0	-1	1	1	1	1	1	1	1	1	1	1	1	1	1	1	1	1	-1	1	2	1	44	1	1	2	3	1
1	0	3	1	1	1	1	1	1	3	2	3	2	1	2	1	2	2	1	-1	1	2	1	44	1	1	2	3	1
1	0	1	1	1	1	1	1	1	1	1	1	1	1	1	1	3	1	1	-1	1	2	1	44	1	2	2	3	1
1	0	1	1	1	1	1	1	1	1	1	1	1	6	6	6	1	1	4	4	1	2	1	44	1	2	1	1	1
1	0	1	1	2	2	2	1	1	2	2	1	1	1	2	1	1	2	1	-1	1	2	1	44	1	2	1	1	1
1	0	1	1	1	1	1	2	1	2	1	1	2	1	1	1	1	6	1	-1	1	2	1	44	1	1	1	1	1
2	0	2	1	1	1	1	1	1	1	1	1	2	1	2	1	4	1	-1	1	1	1	1	44	1	2	2	7	1
1	0	2	1	1	1	1	1	1	1	1	1	1	1	2	1	1	6	1	4	1	1	1	45	1	1	1	1	1
1	0	4	1	1	1	1	1	1	1	1	1	1	-1	-1	-1	-1	1	1	-1	1	2	2	45	1	1	2	2	1
1	0	3	1	2	1	2	1	2	2	3	3	2	1	1	1	2	1	2	1	1	1	2	45	1	2	2	2	1
1	0	3	1	3	2	1	1	2	3	2	1	3	1	2	3	5	2	4	4	1	2	2	45	1	2	2	2	1
1	0	3	1	1	1	6	1	1	3	1	3	-1	6	6	6	1	4	1	-1	1	2	1	45	1	1	2	3	1
1	0	2	1	1	2	2	2	2	-1	3	-1	6	6	6	6	-1	4	1	-1	1	2	1	45	1	1	2	3	1
2	0	2	1	1	1	2	1	1	2	2	2	6	1	1	1	1	1	1	-1	1	1	1	45	1	2	2	3	1
1	0	2	2	1	1	2	1	1	2	2	3	1	1	2	1	4	2	1	-1	1	2	1	45	1	2	2	3	1
2	0	4	1	1	1	1	1	1	1	1	2	1	1	2	1	2	1	1	-1	1	2	1	45	1	2	2	4	1
-1	1	4	2	3	4	3	1	2	5	3	5	2	3	5	2	2	4	1	-1	2	1	2	45	1	2	2	4	1
2	0	1	1	1	1	1	1	1	1	1	1	1	1	1	1	1	1	1	-1	1	1	2	45	1	1	1	1	1
1	0	3	1	1	1	1	1	1	1	1	1	1	6	-1	-1	2	6	1	-1	1	2	1	45	1	2	1	1	1
1	0	-1	1	1	1	1	1	1	1	1	1	1	1	1	1	-1	3	1	-1	1	2	1	45	1	2	2	3	1
1	0	3	-1	1	2	2	1	1	2	1	1	2	-1	-1	-1	1	6	1	-1	1	1	1	45	1	2	2	3	1
1	0	2	1	1	1	1	1	1	1	1	1	6	1	1	1	3	2	1	-1	1	1	1	45	1	1	2	3	1
1	0	2	2	2	2	2	2	2	3	3	3	1	1	1	1	5	1	2	2	1	2	2	45	1	1	2	5	1
1	0	1	1	1	1	1	1	2	1	1	3	2	1	1	1	1	1	4	1	2	1	1	45	1	1	2	5	1
1	0	2	2	2	1	2	2	2	2	2	2	2	1	1	1	4	2	1	-1	1	2	1	45	1	2	2	5	1
1	0	2	1	1	1	1	1	1	1	1	1	1	1	1	1	1	1	1	-1	1	2	1	45	1	2	2	5	1
1	0	2	1	2	1	2	1	2	1	1	3	2	1	1	1	1	2	1	-1	2	1	2	45	1	2	2	6	1
1	0	2	1	1	1	1	1	1	1	2	1	1	1	1	1	1	1	1	-1	1	1	1	45	1	2	1	1	1
1	0	2	1	2	2	2	3	3	3	3	2	3	2	2	2	2	3	1	-1	1	1	2	45	1	2	1	1	1
1	0	2	1	1	2	6	1	1	2	1	1	6	1	3	1	-1	3	1	-1	1	1	2	45	1	1	1	1	1
1	0	2	2	2	1	1	1	1	1	1	1	1	1	2	1	1	1	4	1	1	1	2	45	1	1	1	1	1
1	0	1	1	2	2	2	1	1	2	1	2	2	1	2	1	4	3	-1	-1	1	1	2	45	1	1	1	1	1
1	0	3	1	1	1	1	1	2	2	1	1	1	1	1	2	1	3	1	-1	1	2	1	45	1	2	2	3	1
1	0	2	1	1	1	2	1	1	1	1	1	1	1	1	1	1	1	1	-1	1	2	1	45	1	2	2	3	1
1	0	2	1	1	1	2	2	1	2	1	2	1	1	2	1	1	3	1	-1	1	1	1	45	1	2	2	3	1
1	0	2	1	1	1	1	1	1	1	1	2	2	1	1	1	1	6	1	-1	1	2	1	45	1	2	2	3	1
1	0	1	1	-1	1	1	3	2	3	1	2	2	1	2	2	2	1	1	-1	1	1	1	45	1	2	1	1	1
1	0	2	1	1	1	1	1	1	1	1	5	1	1	1	1	1	5	1	-1	1	2	1	45	1	2	1	1	1
1	0	2	2	2	2	2	2	3	2	2	3	3	6	6	6	2	6	1	-1	1	2	2	45	1	2	1	1	1
1	0	2	1	1	2	1	1	1	2	2	2	2	2	3	2	4	3	1	-1	1	1	1	45	1	2	2	7	1
1	0	3	1	1	3	2	2	1	2	1	1	2	1	1	1	1	2	1	-1	2	1	1	45	1	2	2	7	1
2	0	2	1	3	3	2	4	1	3	5	5	3	1	3	1	2	4	-1	-1	1	2	2	45	1	2	2	7	1
1	0	2	1	1	1	1	-1	1	-1	-1	-1	-1	6	6	6	1	1	1	-1	2	1	1	45	1	2	2	9	1
1	0	1	1	1	1	1	1	1	1	1	1	1	1	1	2	2	6	2	1	1	1	1	46	1	1	1	1	1
1	0	3	1	2	2	1	2	1	2	2	2	3	1	1	1	1	3	3	3	1	2	2	46	1	1	2	2	1
2	0	2	1	1	1	2	1	2	1	1	3	2	6	6	6	1	1	1	-1	2	1	2	46	1	2	2	2	1
1	0	1	1	1	1	1	1	1	2	1	2	1	6	6	6	5	1	1	-1	1	2	1	46	1	2	2	3	1
1	0	1	1	1	1	1	1	1	2	1	1	1	1	1	1	1	6	1	-1	1	2	1	46	1	2	2	3	1
1	0	1	1	1	1	1	1	1	3	1	-1	1	1	1	1	1	-1	1	-1	1	2	1	46	1	1	2	3	1
1	0	3	1	1	1	1	1	1	1	1	1	1	1	1	1	1	1	1	-1	1	2	1	46	1	2	2	3	1
1	0	1	1	1	1	1	1	1	2	1	2	2	1	1	1	3	1	1	-1	1	1	1	46	1	2	1	1	1
1	0	1	1	1	1	2	1	1	2	1	1	1	1	1	1	1	6	1	-1	1	2	1	46	1	1	1	1	1
1	0	2	1	1	1	1	1	1	1	1	1	1	6	6	6	1	1	1	-1	1	2	1	46	1	1	2	3	1
1	0	2	1	1	2	2	1	2	2	1	-1	2	1	1	1	1	1	1	-1	1	2	2	46	1	2	2	5	1
1	0	3	1	2	2	3	2	1	5	2	2	3	2	5	2	3	4	1	-1	1	2	1	46	1	2	2	5	1
1	0	2	2	2	2	2	1	1	1	1	1	2	1	1	1	5	1	1	-1	1	2	2	46	1	2	2	5	1
1	0	2	2	2	2	2	2	3	2	1	4	6	6	6	3	-1	-1	4	4	1	2	1	46	1	2	2	5	1
1	0	1	1	2	1	2	2	1	3	2	3	2	1	2	1	2	2	1	-1	1	2	1	46	1	2	2	5	1
1	0	1	1	1	1	1	1	1	1	1	2	1	1	1	1	1	1	1	-1	2	2	1	46	1	2	2	5	1
1	0	2	2	2	2	2	2	2	1	1	1	2	2	3	2	-1	2	4	4	1	2	2	46	1	2	2	5	1
1	0	2	2	2	2	2	3	3	3	2	3	2	2	3	2	2	2	1	-1	1	1	1	46	1	2	2	6	1
1	0	3	1	1	1	1	1	1	1	1	1	1	1	1	1	2	1	1	-1	2	1	1	46	1	2	2	6	1
1	0	3	3	2	3	-1	2	3	4	3	3	3	2	2	2	1	5	4	4	-1	1	1	46	1	2	2	6	1
2	0	3	2	2	2	-1	1	3	1	2	2	2	1	1	1	3	3	4	4	-1	1	1	46	1	2	2	6	1
2	0	3	1	1	2	2	1	1	2	1	1	2	1	1	1	5	2	1	-1	2	1	1	46	1	2	1	1	1
1	0	2	1	1	2	2	1	2	2	1	1	2	2	2	2	2	2	1	-1	1	1	1	46	1	2	1	1	1
1	0	2	2	1	2	2	2	2	2	2	2	2	2	2	2	3	2	1	-1	1	1	1	46	1	2	1	1	1
1	0	1	2	2	1	2	1	1	1	1	1	2	1	2	1	1	2	1	-1	1	1	1	46	1	2	1	1	1
1	0	2	2	2	2	2	2	2	2	2	3	3	1	2	1	2	3	1	-1	1	2	1	46	1	2	1	1	1
1	0	1	1	1	1	1	1	1	1	1	2	1	1	1	1	1	1	1	-1	1	1	1	46	1	1	2	3	1
1	0	1	1	1	1	1	1	1	1	1	2	1	6	6	6	1	6	1	-1	1	2	1	46	1	2	2	3	1
1	0	2	1	1	1	1	1	1	2	1	2	2	1	2	1	1	2	1	-1	1	1	1	46	1	2	2	3	1
1	0	3	2	2	2	2	2	2	5	1	1	3	-1	-1	-1	-1	2	-1	-1	1	2	1	46	1	2	2	3	1
1	0	-1	1	1	1	1	2	2	1	1	2	2	1	1	1	1	1	1	-1	2	1	1	46	1	2	2	3	1
1	0	3	1	1	1	2	1	3	2	2	1	1	1	3	1	5	1	1	-1	1	2	1	46	1	2	2	3	1
1	0	1	1	1	1	1	1	1	1	1	1	1	1	3	1	2	1	1	-1	1	2	1	46	1	2	1	1	1
1	0	1	1	1	3	3	1	1	2	1	1	1	1	1	1	1	1	1	-1	2	1	1	46	1	2	1	1	1
1	0	2	1	1	1	1	1	1	1	1	1	2	1	1	1	5	1	1	-1	1	2	1	46	1	1	1	1	1
1	0	1	1	1	1	1	1	1	1	1	1	1	1	1	1	5	1	1	-1	1	1	1	46	1	2	1	1	1
2	0	3	2	2	1	2	1	2	1	1	4	2	6	6	6	2	1	1	-1	2	1	2	46	1	1	2	9	1
1	0	3	1	2	2	2	1	1	2	1	2	6	1	1	2	1	6	1	-1	1	2	2	47	1	2	2	2	1
1	0	1	1	1	1	1	1	1	1	1	4	1	1	1	1	1	1	1	-1	2	2	2	47	1	2	2	2	1
1	0	2	1	1	1	1	1	1	1	1	5	1	1	1	1	1	6	1	-1	1	1	1	47	1	1	2	2	1
2	0	3	3	3	3	3	3	3	3	3	3	3	3	3	3	3	3	4	4	2	2	1	47	1	1	2	2	1
2	0	1	1	1	1	1	1	1	1	1	1	1	2	2	2	2	3	1	-1	1	2	2	47	1	1	2	2	1
1	0	2	1	1	1	1	1	1	4	1	1	1	1	1	1	1	5	1	-1	1	2	1	47	1	1	2	3	1
2	0	2	1	1	1	1	1	1	1	1	1	1	1	1	1	1	1	1	-1	1	2	1	47	1	1	2	3	1
1	0	2	1	1	1	2	1	1	4	1	1	1	1	2	1	1	2	3	1	1	1	1	47	1	1	2	3	1
1	0	-1	1	1	1	1	1	1	1	1	1	1	-1	-1	-1	1	1	1	-1	1	2	1	47	1	1	2	3	1
1	0	2	1	1	1	1	1	1	1	1	1	1	6	6	6	1	1	1	-1	1	1	1	47	1	2	2	3	1
1	0	2	2	2	1	2	2	1	2	2	2	3	1	2	3	2	2	1	-1	1	1	1	47	1	2	2	3	1
1	1	1	1	1	1	1	1	1	1	1	1	1	1	1	1	1	1	1	-1	1	1	2	47	1	1	1	1	1
2	0	1	1	1	1	1	1	2	1	1	1	2	1	1	1	1	1	1	-1	1	1	1	47	1	1	1	1	1
2	0	1	1	1	1	1	1	1	1	1	1	1	1	1	1	5	1	1	-1	1	1	1	47	1	2	1	1	1
2	0	1	1	1	1	1	1	1	1	1	1	1	1	1	1	5	1	2	2	1	1	1	47	1	2	1	1	1
2	0	1	1	1	1	1	1	1	1	1	1	1	1	1	1	3	1	-1	-1	1	2	1	47	1	2	1	1	1
2	0	1	1	1	1	1	1	1	1	1	1	1	1	1	1	1	1	1	-1	1	1	1	47	1	2	2	4	1
1	0	2	1	1	1	1	1	1	1	1	1	1	1	1	1	1	6	1	-1	1	2	2	47	1	2	1	1	1
1	0	4	1	1	1	6	1	1	1	3	5	6	1	1	1	1	6	1	-1	1	1	1	47	1	2	1	1	1
1	0	2	2	1	1	2	1	2	2	2	1	2	2	2	2	3	2	1	-1	1	1	2	47	1	2	1	1	1
1	0	1	1	3	3	4	4	3	3	3	4	5	6	4	4	1	5	1	-1	1	2	1	47	1	2	1	1	1
2	0	2	3	3	2	2	3	2	3	3	3	3	2	2	2	2	5	3	1	1	2	2	47	1	2	1	1	1
1	0	3	2	3	3	3	1	3	3	5	5	3	2	2	2	3	2	4	3	1	2	1	47	1	2	1	1	1
1	0	3	1	1	1	1	1	1	1	1	1	1	1	1	1	1	1	1	-1	1	1	1	47	1	1	2	3	1
1	0	2	1	2	3	3	1	1	4	2	4	2	6	6	6	3	4	4	4	1	1	1	47	1	2	2	3	1
1	0	2	1	1	1	1	1	1	1	1	1	1	1	1	1	-1	1	1	-1	1	1	1	47	1	2	2	3	1
1	0	-1	1	1	1	1	1	1	1	1	1	1	1	1	1	1	1	1	-1	1	2	1	47	1	2	2	3	1
1	0	3	1	1	1	2	1	1	1	2	1	2	1	4	2	1	3	1	-1	2	-1	1	47	1	2	2	3	1
1	0	4	1	1	1	1	1	1	1	1	1	1	1	2	1	1	3	1	-1	2	1	1	47	1	2	2	3	1
1	0	-1	1	1	1	1	1	1	1	1	1	6	-1	-1	-1	-1	-1	1	-1	1	2	1	47	1	1	2	3	1
1	0	2	1	1	1	1	1	1	1	1	1	1	1	1	1	1	1	1	-1	1	2	1	47	1	1	2	3	1
1	0	1	1	1	1	1	1	1	2	2	2	1	1	1	1	1	1	1	-1	1	1	1	47	1	2	2	5	1
1	0	1	1	1	2	2	1	1	1	2	2	2	6	6	6	1	2	1	-1	1	2	1	47	1	2	2	5	1
1	0	2	2	1	2	6	2	1	1	2	2	6	1	1	1	1	3	1	-1	1	1	2	47	1	1	2	5	1
1	0	3	2	4	2	2	3	3	3	3	2	1	3	3	2	4	2	3	4	1	2	2	47	1	2	2	5	1
1	0	2	2	1	1	2	2	1	2	2	2	-1	2	2	2	4	2	1	-1	1	2	1	47	1	2	2	5	1
1	0	2	1	1	2	2	1	1	2	1	2	6	1	2	1	1	2	1	-1	1	2	2	47	1	2	2	5	1
1	0	2	1	1	1	1	1	1	1	1	1	1	1	1	1	3	1	1	-1	2	1	1	47	1	2	2	6	1
1	0	3	2	3	4	3	2	1	2	1	1	3	2	2	2	3	3	1	-1	2	1	1	47	1	2	2	6	1
1	0	1	1	1	1	1	1	1	1	1	1	1	1	1	1	2	1	1	-1	1	2	2	47	1	2	1	1	1
1	0	2	1	1	1	1	1	1	1	2	2	1	1	2	1	1	6	1	-1	1	1	1	47	1	2	1	1	1
1	0	1	1	1	2	1	1	1	2	1	2	2	1	2	1	2	3	1	-1	1	1	1	47	1	2	1	1	1
1	0	1	1	1	1	1	1	1	1	1	1	1	1	1	1	2	1	1	-1	1	2	1	47	1	2	1	1	1
1	0	2	1	1	1	1	1	1	1	1	1	1	1	1	1	1	-1	4	4	1	2	1	47	1	2	1	1	1
1	0	1	1	1	1	1	1	1	2	2	2	1	1	2	1	1	2	1	-1	1	1	1	47	1	1	2	3	1
1	0	3	1	1	1	1	1	1	1	1	1	1	6	6	6	-1	4	1	-1	2	1	1	47	1	1	2	3	1
1	0	2	-1	1	1	1	1	1	1	1	1	1	6	6	6	5	6	1	-1	1	2	1	47	1	2	2	3	1
1	0	3	1	1	1	6	1	1	1	1	1	6	1	1	1	-1	6	1	-1	1	2	1	47	1	2	2	3	1
1	0	2	1	1	1	1	1	1	1	1	1	1	1	1	1	1	1	1	-1	1	1	1	47	1	2	2	3	1
1	0	2	1	1	1	1	1	1	1	1	1	6	1	2	1	2	2	1	-1	1	1	1	47	1	2	2	3	1
1	0	3	1	1	1	1	1	1	1	1	2	6	6	6	6	1	6	4	4	1	2	1	47	1	2	2	3	1
1	0	2	1	1	1	1	2	1	2	1	1	2	1	1	1	1	3	4	1	1	1	1	47	1	2	1	1	1
2	0	2	1	1	1	2	1	1	1	1	2	1	1	1	1	2	1	1	-1	1	1	2	47	1	2	1	1	1
2	0	3	1	2	2	2	1	1	1	3	4	3	1	1	1	1	3	1	-1	2	1	2	47	1	2	2	7	1
1	0	2	3	3	2	3	3	3	3	3	3	3	2	2	2	4	2	1	-1	1	2	2	47	1	2	2	7	1
1	0	1	1	1	2	1	1	1	1	2	1	1	6	6	6	4	1	-1	4	1	2	2	47	1	2	2	7	1
1	0	2	1	1	1	1	1	1	1	1	1	1	1	6	6	1	1	1	-1	1	2	2	48	1	2	2	2	1
1	0	3	2	1	2	2	1	1	2	2	1	2	1	3	1	1	2	1	-1	1	1	1	48	1	2	2	2	1
1	0	1	1	1	1	1	1	1	1	1	1	1	1	1	1	5	1	1	-1	2	1	1	48	1	2	2	2	1
1	0	1	1	1	1	2	1	1	1	1	1	1	1	1	1	1	1	4	4	1	2	2	48	1	1	2	2	1
2	0	2	2	2	1	2	3	2	3	2	3	3	2	3	2	1	3	4	4	1	1	1	48	1	1	2	2	1
1	0	4	4	3	3	2	2	2	3	3	1	1	1	2	1	1	3	1	-1	1	2	2	48	1	2	2	2	1
1	0	2	2	2	2	2	1	1	2	2	2	2	2	3	2	1	3	1	-1	1	2	1	48	1	1	2	3	1
1	0	2	1	1	1	2	1	1	2	1	2	2	1	2	2	1	3	1	-1	1	2	1	48	1	2	2	3	1
1	0	2	1	1	1	1	1	1	2	1	1	1	1	1	1	1	3	1	-1	1	1	1	48	1	1	2	3	1
1	0	2	1	1	1	1	1	1	2	2	2	1	1	1	1	1	6	1	-1	1	2	1	48	1	1	2	3	1
1	0	1	1	1	1	1	1	1	1	1	1	1	1	1	1	5	1	1	-1	1	2	1	48	1	2	2	3	1
1	0	3	1	1	1	1	1	2	1	1	2	2	1	1	1	1	1	1	-1	1	1	1	48	1	2	2	3	1
2	1	2	1	1	1	6	1	1	1	1	1	2	1	2	1	1	6	1	-1	1	1	2	48	1	1	1	1	1
1	1	1	1	1	1	1	1	1	1	1	1	1	1	1	1	1	1	1	-1	2	1	2	48	1	2	1	1	1
1	1	2	2	2	2	1	1	1	1	1	1	1	1	1	1	1	-1	1	-1	2	2	1	48	1	2	1	1	1
2	0	1	1	1	1	1	1	1	1	1	1	1	1	1	1	1	1	1	-1	2	2	2	48	1	2	1	1	1
2	0	2	1	1	1	2	1	1	3	2	3	1	1	3	1	2	3	1	-1	2	1	1	48	1	1	1	1	1
1	0	1	1	1	1	1	1	1	1	1	1	1	6	-1	-1	1	6	1	-1	1	1	1	48	1	2	1	1	1
1	0	2	1	1	1	1	1	1	2	1	2	1	6	6	6	1	3	1	-1	1	2	2	48	1	2	1	1	1
1	0	3	2	1	2	2	1	2	2	1	4	2	6	6	6	1	3	4	1	2	2	1	48	1	1	2	3	1
1	0	3	1	1	1	1	1	1	2	1	1	6	6	6	6	1	6	1	-1	1	1	1	48	1	2	2	3	1
1	0	2	1	1	1	1	1	1	1	1	1	1	1	1	1	2	1	1	-1	2	1	1	48	1	2	2	3	1
1	0	-1	1	1	1	1	1	1	1	1	1	1	6	6	6	-1	1	4	4	1	1	1	48	1	1	2	3	1
1	0	2	1	1	1	1	1	1	1	1	1	1	1	1	1	1	4	1	-1	2	1	1	48	1	2	2	3	1
1	0	2	1	1	1	1	1	1	1	2	2	2	2	1	1	1	1	1	-1	1	2	1	48	1	1	2	5	1
1	0	1	2	2	1	2	1	2	2	2	2	2	1	2	1	2	1	1	-1	1	2	2	48	1	1	2	5	1
1	0	2	1	1	1	6	1	1	2	1	1	6	1	2	1	1	2	4	4	2	1	2	48	1	1	2	5	1
1	0	2	1	1	1	1	2	2	2	2	4	3	6	6	6	1	1	1	-1	1	1	1	48	1	2	2	5	1
1	0	3	1	1	2	6	1	1	2	1	-1	6	2	3	1	1	5	4	4	1	2	2	48	1	2	2	5	1
1	0	1	1	2	2	2	1	1	1	2	1	2	1	5	1	3	2	3	1	2	1	1	48	1	2	2	5	1
1	0	2	2	1	1	1	2	2	2	1	2	2	1	2	1	2	1	1	-1	2	1	2	48	1	2	2	5	1
1	0	1	1	1	1	1	1	1	1	1	1	1	1	1	1	5	1	1	-1	2	1	1	48	1	2	2	5	1
1	0	2	2	1	1	1	1	2	3	2	3	6	1	2	1	3	1	1	-1	1	1	2	48	1	1	2	5	1
1	0	1	2	1	1	2	3	2	1	1	2	1	2	2	2	3	1	1	-1	1	2	1	48	1	2	2	5	1
1	0	2	2	2	2	2	2	2	2	2	2	2	2	2	2	1	2	3	4	1	2	1	48	1	2	2	5	1
1	0	3	2	2	2	1	1	1	1	1	2	2	1	-1	-1	3	2	1	-1	1	2	2	48	1	2	2	5	1
1	0	1	1	1	1	1	1	1	2	1	2	2	1	1	1	2	1	1	4	1	1	2	48	1	1	1	1	1
1	0	2	1	1	1	6	1	1	1	1	1	1	1	3	3	1	4	1	-1	2	1	1	48	1	1	1	1	1
1	0	1	2	2	2	2	2	3	3	2	2	3	1	2	1	4	2	1	-1	1	2	1	48	1	2	1	1	1
1	0	2	1	2	1	1	1	2	2	1	1	2	3	3	3	1	2	1	-1	2	1	1	48	1	2	1	1	1
1	0	2	1	1	1	1	2	1	2	1	1	1	1	1	1	2	2	1	-1	2	1	2	48	1	2	1	1	1
1	0	2	1	1	1	1	1	2	2	3	1	2	1	1	1	1	1	1	-1	1	2	1	48	1	1	2	3	1
1	0	1	1	1	1	1	1	1	2	2	2	1	6	-1	-1	2	1	4	4	1	2	2	48	1	1	1	1	1
1	0	2	2	1	3	1	2	1	2	1	1	3	1	2	1	2	1	1	-1	1	1	2	48	1	2	1	1	1
1	0	2	1	1	1	1	1	1	1	1	1	1	1	1	1	1	6	1	-1	1	2	1	48	1	2	1	1	1
1	0	2	1	1	1	1	1	1	1	1	2	1	1	2	1	3	2	1	-1	1	1	1	48	1	2	1	1	1
1	0	2	1	1	2	2	1	1	2	2	3	2	1	1	1	1	6	1	-1	1	2	2	48	1	2	1	1	1
1	0	2	1	1	1	1	1	1	1	1	1	1	1	1	1	5	1	1	-1	1	1	2	48	1	2	2	7	1
1	0	3	1	1	1	2	2	1	1	2	2	1	1	1	1	1	1	1	-1	1	1	2	48	1	2	2	7	1
1	0	3	1	1	1	1	1	1	2	1	2	1	-1	-1	-1	-1	2	2	3	1	2	1	49	1	2	2	3	1
1	0	3	2	2	1	1	1	1	2	2	2	2	-1	-1	-1	1	1	1	-1	1	2	1	49	1	1	2	2	1
1	0	3	3	2	3	2	3	2	3	3	3	3	2	3	4	1	4	4	4	2	1	2	49	1	2	2	2	1
1	0	2	1	1	1	1	1	1	2	1	1	2	2	2	2	4	2	1	-1	2	1	2	49	1	2	2	2	1
2	0	2	2	2	1	1	2	2	2	2	3	2	1	1	1	2	2	1	-1	2	1	1	49	1	2	2	2	1
1	0	1	1	1	1	1	1	1	1	1	1	6	1	6	6	-1	6	1	-1	2	1	1	49	1	2	2	3	1
1	0	2	1	1	2	2	1	1	2	2	1	1	-1	-1	-1	1	-1	1	-1	1	2	1	49	1	1	2	3	1
2	0	2	1	1	1	1	1	1	1	2	2	1	1	1	1	2	2	1	-1	1	2	1	49	1	2	2	3	1
1	0	2	1	1	2	2	1	1	2	1	2	2	1	1	1	1	5	1	-1	1	1	1	49	1	2	2	3	1
2	0	1	1	1	1	1	1	1	1	1	1	1	1	1	1	1	1	1	-1	1	1	2	49	1	1	1	1	1
2	0	1	1	1	1	1	1	1	1	1	1	1	1	1	1	5	1	1	-1	1	2	2	49	1	1	1	1	1
1	1	1	1	1	1	1	1	1	1	1	1	1	1	1	1	1	1	1	-1	1	1	2	49	1	2	1	1	1
1	1	1	1	1	1	1	1	1	1	1	1	1	1	1	1	1	1	1	-1	1	2	1	49	1	2	1	1	1
1	0	3	1	2	2	2	1	1	1	1	1	2	1	2	1	2	1	1	-1	1	1	1	49	1	1	1	1	1
1	0	1	1	1	2	3	1	1	1	1	2	2	2	2	1	-1	-1	1	-1	2	1	1	49	1	2	1	1	1
1	0	1	1	1	1	6	1	1	1	1	1	1	1	1	1	1	1	1	-1	2	1	1	49	1	2	1	1	1
2	0	2	2	2	1	1	1	2	1	1	2	2	1	2	1	1	2	1	-1	2	1	1	49	1	2	1	1	1
1	0	3	1	1	1	1	1	1	1	1	1	1	1	1	1	1	4	1	-1	1	1	1	49	1	2	2	3	1
1	0	2	1	1	2	2	2	2	2	1	3	2	2	2	1	1	3	1	-1	1	1	2	49	1	1	2	5	1
1	0	1	2	1	2	2	1	2	1	-1	-1	-1	-1	-1	-1	-1	-1	4	4	1	2	1	49	1	2	2	5	1
1	0	3	1	1	1	1	2	1	4	1	2	2	1	1	1	2	2	1	-1	1	2	1	49	1	2	2	5	1
1	0	3	1	1	1	1	1	1	2	1	3	2	1	2	1	1	1	4	1	2	1	1	49	1	2	2	5	1
1	0	3	2	3	3	2	2	2	2	1	2	1	1	1	2	5	1	1	-1	2	2	1	49	1	2	2	5	1
1	0	2	1	1	1	1	1	1	1	1	1	1	1	1	1	1	1	1	-1	1	1	1	49	1	2	2	5	1
2	0	3	1	1	1	1	1	1	1	1	1	1	1	1	1	3	3	1	-1	1	1	1	49	1	2	2	6	1
2	1	2	1	1	1	1	1	1	2	1	1	2	1	1	1	1	3	1	-1	2	1	1	49	1	1	1	1	1
1	0	4	1	1	1	1	1	1	1	1	1	2	1	1	1	4	2	1	-1	1	-1	1	49	1	2	1	1	1
1	0	2	2	2	1	2	3	2	2	1	2	1	1	1	1	2	2	1	-1	1	1	1	49	1	2	1	1	1
1	0	2	1	2	1	1	1	2	2	1	2	2	1	1	1	2	1	1	-1	1	1	2	49	1	2	1	1	1
1	0	3	1	1	1	1	3	2	3	1	1	2	-1	-1	-1	-1	-1	-1	-1	2	1	1	49	1	1	1	1	1
1	0	2	2	2	2	2	2	2	2	2	2	2	6	6	6	-1	4	4	4	1	2	1	49	1	1	2	3	1
1	0	2	1	1	1	1	1	1	-1	1	1	1	1	1	1	1	-1	1	-1	1	2	1	49	1	2	2	3	1
1	0	2	1	1	1	1	1	1	1	1	1	1	1	1	1	5	1	1	-1	1	2	1	49	1	2	2	3	1
1	0	2	1	1	1	1	1	1	1	1	1	1	1	1	1	1	2	1	-1	1	2	1	49	1	2	2	3	1
1	0	4	1	2	2	2	1	1	1	1	3	6	1	1	1	1	4	1	-1	1	2	1	49	1	2	2	3	1
1	0	2	1	1	1	1	2	1	2	1	1	1	1	2	1	2	3	1	-1	1	1	1	49	1	2	2	3	1
1	0	3	1	2	1	1	2	1	3	1	1	2	2	2	1	-1	1	1	-1	1	1	1	49	1	1	2	3	1
1	0	2	1	1	1	6	1	1	1	1	1	1	1	1	1	1	1	1	-1	1	1	1	49	1	2	2	3	1
1	0	-1	-1	-1	-1	-1	-1	-1	-1	-1	-1	-1	6	6	6	2	5	1	-1	1	2	1	49	1	2	2	3	1
1	0	3	1	1	1	1	1	1	1	1	1	2	6	6	6	1	3	1	-1	1	2	1	49	1	2	2	3	1
1	0	1	1	1	2	1	1	1	1	1	1	2	1	1	1	1	6	1	-1	1	2	2	49	1	1	1	1	1
1	0	-1	-1	-1	-1	-1	1	1	1	5	2	1	1	1	1	3	2	1	-1	1	1	2	49	1	1	2	7	1
1	0	1	1	1	1	1	1	1	1	1	2	1	1	1	1	5	2	1	-1	1	2	2	49	1	2	2	7	1
2	0	3	1	2	1	2	1	1	1	1	1	1	6	6	6	5	1	1	-1	1	1	1	49	1	2	2	7	1
2	0	2	1	1	1	6	1	1	1	1	3	6	1	3	1	2	1	1	-1	2	1	1	49	1	2	2	7	1
1	0	2	2	2	1	3	3	2	2	2	2	1	1	3	1	5	4	1	-1	1	1	2	49	1	2	2	7	1
1	0	1	1	1	1	1	1	1	1	1	1	1	1	1	1	5	1	1	-1	1	2	2	49	1	2	2	7	1
1	0	1	1	2	3	6	1	1	1	1	2	1	2	2	2	1	1	2	1	1	2	1	50	1	2	1	1	1
1	0	2	2	1	2	6	2	2	2	2	3	2	1	2	2	2	1	2	2	1	2	2	50	1	2	2	2	1
1	0	4	2	1	2	1	2	1	2	1	2	2	6	6	6	1	1	1	-1	1	2	1	50	1	2	2	2	1
1	0	4	2	2	2	5	2	3	2	1	1	3	2	2	2	1	2	1	-1	1	1	1	50	1	2	2	2	1
1	0	3	1	2	2	1	3	2	3	2	3	3	1	2	2	5	2	4	4	2	2	1	50	1	2	2	2	1
1	0	2	1	1	1	2	1	1	1	2	2	-1	6	6	6	1	6	4	4	1	2	1	50	1	2	2	3	1
2	0	1	1	1	1	1	1	1	1	1	1	1	1	1	1	1	1	1	-1	1	1	2	50	1	1	1	1	1
2	0	2	-1	1	1	1	1	1	1	1	1	1	1	1	1	1	1	1	-1	1	1	2	50	1	1	1	1	1
2	1	3	1	2	2	2	1	1	2	2	2	1	2	2	1	2	2	1	-1	1	1	2	50	1	2	1	1	1
2	0	2	1	1	1	1	1	1	1	2	2	2	1	1	1	1	2	1	-1	2	1	1	50	1	2	1	1	1
2	0	-1	2	1	1	1	2	1	-1	2	2	6	6	6	6	-1	1	4	1	2	1	1	50	1	2	2	4	1
2	0	4	2	2	2	3	3	2	4	1	2	2	1	3	1	1	1	-1	1	1	1	1	50	1	1	2	4	1
1	0	1	1	1	1	1	1	1	2	1	1	1	1	1	1	3	2	1	-1	2	1	1	50	1	2	1	1	1
2	1	1	1	1	2	2	1	1	2	1	3	2	1	2	1	2	3	1	-1	2	1	2	50	1	2	1	1	1
1	0	2	1	1	1	1	2	-1	1	1	1	-1	1	1	1	-1	1	1	-1	2	1	1	50	1	2	1	1	1
1	0	3	3	2	4	4	2	2	3	2	4	4	2	5	1	3	3	1	-1	2	1	2	50	1	2	1	1	1
2	0	3	1	1	1	1	1	1	2	2	1	1	1	1	2	1	3	1	-1	2	1	1	50	1	1	2	3	1
-1	1	1	1	1	1	1	1	1	1	1	1	1	1	1	1	1	1	1	-1	1	1	1	50	1	2	2	3	1
1	0	4	1	1	1	-1	1	1	1	1	2	2	-1	-1	-1	-1	1	1	-1	1	1	1	50	1	2	2	3	1
1	0	2	1	2	3	6	2	1	3	2	5	3	1	2	1	1	1	1	-1	2	1	1	50	1	2	2	5	1
1	0	2	1	1	1	1	1	1	1	1	1	1	1	1	1	1	1	1	-1	2	1	1	50	1	2	2	5	1
1	0	1	2	1	2	1	2	2	2	2	1	2	2	2	3	3	3	1	-1	1	2	1	50	1	1	2	5	1
1	0	1	1	1	1	1	1	1	1	1	1	1	1	1	1	5	1	1	-1	1	1	2	50	1	2	2	5	1
1	0	1	2	2	1	1	2	1	1	2	2	1	1	1	1	1	1	1	-1	1	2	1	50	1	2	2	5	1
1	0	3	1	1	1	1	2	1	1	1	1	1	1	2	1	1	4	1	-1	-1	1	1	50	1	2	2	6	1
1	0	2	1	1	1	1	1	1	1	1	1	1	1	1	1	2	1	1	-1	2	1	2	50	1	2	2	6	1
2	0	4	1	1	1	1	1	2	2	1	1	6	1	1	1	1	3	1	-1	1	1	1	50	1	2	2	6	1
1	0	2	1	1	1	2	1	1	2	2	2	2	6	6	6	2	2	1	-1	1	1	1	50	1	1	1	1	1
2	0	1	1	1	1	1	1	1	1	1	1	1	1	2	2	1	2	1	-1	1	1	1	50	1	2	1	1	1
1	0	2	1	2	2	2	1	1	2	2	1	1	1	2	2	3	2	1	-1	2	1	1	50	1	2	1	1	1
1	0	1	1	1	1	1	1	1	1	1	1	1	1	1	1	3	1	1	-1	2	1	1	50	1	2	1	1	1
1	0	1	1	1	1	1	1	1	1	1	1	2	6	6	6	2	1	1	-1	1	1	1	50	1	1	1	1	1
1	0	2	1	1	1	1	1	1	1	1	1	2	2	2	1	1	1	1	-1	1	1	1	50	1	1	2	3	1
1	0	3	2	2	2	2	2	2	3	2	3	2	6	6	6	1	3	4	4	1	2	1	50	1	1	2	3	1
1	0	2	1	1	1	1	1	1	1	1	1	1	1	1	1	1	3	1	-1	1	1	1	50	1	2	2	3	1
1	0	3	1	2	2	1	1	2	3	1	2	1	1	2	1	1	2	1	-1	1	2	1	50	1	2	2	3	1
1	0	3	1	1	1	1	1	1	2	1	1	1	1	2	1	3	2	1	-1	1	2	1	50	1	2	2	3	1
1	0	3	-1	1	1	2	1	2	2	1	1	1	1	1	1	1	3	1	-1	1	2	1	50	1	2	2	3	1
1	0	1	1	1	1	1	1	1	1	1	1	1	1	1	1	1	1	1	-1	1	1	1	50	1	2	2	3	1
1	0	2	1	1	2	1	1	1	2	1	1	1	6	6	6	1	1	1	-1	1	2	1	50	1	2	2	3	1
1	0	2	1	2	1	2	1	2	1	2	1	1	1	2	1	1	1	1	-1	2	1	1	50	1	1	1	1	1
1	0	1	1	1	1	1	1	1	1	1	1	1	1	1	1	5	1	1	-1	2	1	2	50	1	2	1	1	1
1	0	4	1	2	2	2	2	2	3	1	3	2	3	4	1	2	5	1	-1	1	2	2	50	1	2	1	1	1
1	0	2	2	2	1	2	2	1	2	1	2	2	1	2	1	3	2	1	-1	2	2	1	50	1	2	1	1	1
1	0	2	1	1	1	2	1	2	2	2	2	2	1	1	1	1	2	1	-1	1	2	2	50	1	2	1	1	1
1	0	2	2	2	2	2	1	1	3	3	3	2	1	2	1	2	6	1	-1	1	2	1	50	1	2	1	1	1
1	0	2	1	1	1	1	5	5	1	1	5	1	1	-1	1	5	1	1	-1	1	2	-1	50	1	2	2	7	1
1	0	2	1	1	1	2	1	1	2	2	4	1	1	1	1	1	3	1	-1	1	2	2	50	1	2	2	7	1
1	0	3	2	2	1	1	1	1	3	3	3	4	1	1	1	1	1	1	-1	2	1	2	50	1	2	2	8	1
1	0	-1	1	1	-1	-1	1	1	1	-1	-1	6	6	-1	-1	-1	-1	1	-1	1	2	1	51	1	2	2	2	1
1	0	2	1	1	1	1	1	1	1	1	1	6	2	2	2	1	6	1	-1	1	2	2	51	1	2	2	2	1
1	0	3	2	2	3	2	1	1	2	2	3	2	2	2	2	1	1	1	-1	2	1	2	51	1	2	2	2	1
1	0	3	3	3	4	6	3	3	4	4	4	3	2	3	2	1	3	4	4	2	1	2	51	1	2	2	2	1
1	0	4	1	2	1	2	2	2	2	1	2	2	2	5	2	4	3	3	3	2	1	1	51	1	2	2	2	1
2	0	2	1	1	1	1	1	1	1	1	1	1	1	1	1	2	1	1	-1	1	1	1	51	1	2	2	2	1
1	0	2	1	1	1	1	1	1	1	1	1	1	1	1	1	1	6	1	-1	1	1	1	51	1	1	2	3	1
1	0	3	1	1	1	1	2	1	4	2	3	1	6	4	-1	2	4	1	-1	1	2	1	51	1	1	2	3	1
1	0	-1	1	1	-1	1	3	1	-1	1	4	-1	-1	-1	-1	-1	-1	1	-1	1	2	1	51	1	1	2	3	1
1	0	2	1	1	1	1	1	1	2	1	2	1	1	1	1	1	1	1	-1	1	1	1	51	1	2	2	3	1
2	0	1	1	1	1	1	1	1	1	1	1	1	1	1	1	5	1	1	-1	1	1	2	51	1	2	1	1	1
2	0	3	2	2	1	1	2	2	3	3	3	1	1	2	1	3	1	1	-1	1	2	1	51	1	2	2	4	1
2	0	4	1	1	1	2	1	1	1	1	1	1	1	1	1	2	1	1	-1	1	1	2	51	1	1	2	4	1
1	0	1	1	1	2	2	1	1	2	1	2	1	1	2	1	2	1	1	-1	1	1	2	51	1	1	1	1	1
1	0	1	1	1	1	1	1	1	1	1	1	1	1	1	1	1	6	1	-1	1	2	2	51	1	2	1	1	1
1	0	-1	1	1	1	2	1	1	2	1	2	1	1	3	1	1	3	1	-1	2	1	1	51	1	2	1	1	1
1	0	1	1	1	2	2	1	1	1	1	1	1	1	4	1	1	4	1	-1	1	1	1	51	1	1	1	1	1
2	0	1	1	1	1	1	1	1	1	1	1	1	1	1	1	1	2	1	-1	2	1	1	51	1	2	1	1	1
1	0	1	1	1	1	1	1	1	1	1	1	1	1	1	1	1	1	1	-1	1	1	1	51	1	1	2	3	1
1	0	-1	1	1	1	-1	1	1	-1	1	1	-1	1	1	1	-1	-1	4	-1	1	2	1	51	1	1	2	3	1
1	0	2	1	1	1	1	1	1	1	1	2	1	1	1	1	5	1	1	-1	1	2	1	51	1	2	2	3	1
1	0	2	1	1	1	1	1	1	1	1	1	1	1	1	1	5	1	1	-1	2	1	1	51	1	2	2	3	1
1	0	4	1	1	2	2	1	2	3	2	3	2	2	3	3	3	4	1	-1	1	1	1	51	1	1	2	3	1
2	0	3	1	1	2	3	2	1	5	1	2	2	1	6	1	-1	2	3	4	1	1	1	51	1	1	2	5	1
1	0	1	1	1	1	1	1	1	1	1	1	2	2	2	1	2	4	4	4	1	2	1	51	1	2	2	5	1
1	0	2	2	2	-1	-1	2	1	1	-1	-1	2	2	-1	2	-1	2	1	-1	1	-1	1	51	1	2	2	5	1
1	0	1	1	1	1	1	1	1	1	1	1	1	1	1	1	1	1	1	-1	1	1	1	51	1	2	2	5	1
1	0	1	1	1	1	1	1	1	1	1	1	1	1	1	1	1	1	1	-1	1	1	1	51	1	2	2	5	1
1	0	1	1	2	2	2	1	1	1	2	2	2	1	2	-1	1	1	1	-1	1	1	1	51	1	2	2	5	1
1	0	2	2	2	2	2	2	1	3	2	2	2	3	3	1	-1	4	1	-1	1	2	1	51	1	2	2	5	1
1	0	-1	2	3	-1	6	1	2	-1	-1	5	6	-1	-1	-1	-1	3	4	4	1	2	1	51	1	2	2	5	1
1	0	3	1	1	1	1	1	1	1	1	2	1	1	1	1	3	1	1	-1	2	1	1	51	1	1	2	6	1
2	0	3	4	4	4	5	5	3	4	5	4	4	5	5	2	3	5	2	2	2	1	2	51	1	2	2	6	1
1	0	3	1	1	1	1	1	1	1	1	1	1	1	1	1	1	1	1	-1	2	1	1	51	1	2	2	6	1
1	0	1	1	1	2	6	2	1	3	2	2	1	1	3	1	1	6	1	-1	1	1	2	51	1	1	1	1	1
1	0	2	1	1	2	2	2	1	3	1	1	2	1	3	3	1	6	1	-1	2	1	1	51	1	2	1	1	1
1	0	3	2	2	1	1	2	2	2	1	1	2	1	1	1	2	1	-1	1	2	1	2	51	1	-1	1	1	1
1	0	2	1	1	2	2	1	1	1	1	2	2	1	1	1	1	1	1	-1	1	1	2	51	1	1	1	1	1
1	0	1	1	1	1	1	1	1	2	1	1	1	1	2	1	1	1	1	-1	1	2	1	51	1	1	1	1	1
1	0	1	1	1	1	1	1	1	1	1	1	1	1	1	1	1	1	1	-1	1	2	1	51	1	1	1	1	1
1	0	1	1	1	1	1	1	1	1	2	1	2	1	1	1	5	1	-1	1	1	1	2	51	1	2	1	1	1
1	0	2	1	1	1	1	1	1	1	1	2	1	1	2	1	-1	1	1	-1	1	2	1	51	1	2	2	3	1
1	0	3	1	1	1	1	2	2	2	1	2	1	6	6	6	-1	-1	1	-1	1	2	1	51	1	2	2	3	1
1	0	1	1	1	1	1	1	1	1	1	1	1	1	1	1	1	1	1	-1	1	2	1	51	1	2	2	3	1
1	0	3	1	1	1	1	1	1	2	2	1	1	1	1	1	-1	3	1	-1	2	1	1	51	1	1	2	3	1
1	0	2	-1	1	1	1	1	1	2	1	1	1	-1	-1	-1	-1	1	1	-1	1	-1	1	51	1	2	2	3	1
1	0	2	1	1	1	1	1	1	2	1	1	1	2	2	2	4	2	1	-1	1	2	1	51	1	2	2	3	1
1	0	1	1	1	1	1	1	1	1	2	2	1	1	1	1	1	1	1	-1	1	1	1	51	1	2	1	1	1
2	0	2	1	1	2	2	1	1	2	1	1	2	1	1	1	-1	1	1	-1	-1	1	1	51	1	2	1	1	1
1	0	2	1	2	1	1	1	2	2	2	2	2	1	1	1	2	2	1	-1	1	2	1	51	1	2	1	1	1
1	0	3	2	1	1	3	1	2	3	1	5	6	1	2	3	2	4	1	-1	2	1	1	51	1	2	1	1	1
1	0	2	2	2	2	2	2	2	2	3	3	3	2	3	1	1	6	1	-1	1	2	1	51	1	2	1	1	1
1	0	1	2	2	1	1	1	1	2	2	2	1	1	1	1	1	1	1	-1	2	1	1	51	1	2	2	7	1
1	0	4	1	1	1	1	1	1	1	1	1	1	-1	-1	-1	-1	-1	-1	-1	2	1	2	52	1	2	2	2	1
1	0	3	1	1	1	1	1	1	1	1	1	1	1	3	1	5	2	1	-1	1	1	2	52	1	1	2	2	1
1	0	1	1	1	1	1	1	1	1	1	1	1	1	1	1	1	1	1	-1	2	1	1	52	1	2	2	2	1
1	0	2	1	1	1	1	1	1	1	1	1	1	1	1	1	2	1	1	-1	1	2	1	52	1	2	2	2	1
1	0	2	1	1	1	1	1	1	2	1	2	2	1	2	1	2	2	1	-1	1	2	1	52	1	1	2	3	1
1	0	-1	1	1	1	1	-1	1	1	-1	3	-1	-1	-1	-1	1	-1	4	-1	1	2	1	52	1	2	2	3	1
1	0	1	1	1	1	1	1	1	2	1	2	1	1	2	2	1	3	1	-1	1	1	1	52	1	2	2	3	1
1	0	2	1	1	1	1	2	2	-1	1	2	1	1	1	1	1	2	1	-1	1	1	1	52	1	2	2	3	1
1	0	2	1	1	1	1	1	1	2	1	1	1	1	1	1	2	3	1	-1	1	2	1	52	1	2	2	3	1
1	0	3	1	2	1	1	1	1	1	2	2	6	6	6	6	1	2	1	-1	1	1	1	52	1	2	2	3	1
2	1	3	1	1	1	2	1	1	1	1	1	2	1	1	1	1	1	1	-1	1	1	2	52	1	2	1	1	1
2	0	1	1	1	1	1	1	1	1	1	1	1	1	1	1	1	1	1	-1	1	1	2	52	1	2	1	1	1
1	1	1	1	1	1	1	1	1	1	1	1	1	1	1	1	3	1	1	-1	1	2	1	52	1	2	1	1	1
2	1	1	1	1	1	1	1	1	1	1	1	1	1	1	1	3	1	1	-1	1	1	1	52	1	2	1	1	1
2	0	2	1	1	1	1	1	2	3	1	1	1	6	6	6	1	1	1	-1	1	2	1	52	1	2	2	4	1
2	1	5	1	2	1	3	1	1	4	1	1	1	1	2	4	1	5	1	-1	1	1	2	52	1	2	2	4	1
1	0	1	1	2	2	2	1	2	2	1	2	2	1	3	1	-1	4	1	-1	1	2	1	52	1	1	1	1	1
2	0	2	1	1	1	2	2	2	1	2	3	2	6	6	6	-1	-1	1	-1	1	1	1	52	1	2	1	1	1
2	0	1	2	2	2	6	1	1	1	1	2	1	1	1	1	2	1	1	-1	1	1	2	52	1	2	1	1	1
1	0	1	1	1	1	1	1	1	1	1	1	1	1	1	1	5	1	1	-1	1	2	2	52	1	2	1	1	1
1	0	2	2	2	2	2	2	2	2	2	2	2	1	2	1	2	3	1	-1	1	1	1	52	1	2	1	1	1
1	0	3	1	1	2	6	2	2	5	1	4	6	6	-1	-1	1	6	1	-1	1	2	2	52	1	2	1	1	1
1	0	1	1	1	1	1	1	1	1	1	2	1	1	2	1	5	1	1	-1	1	1	1	52	1	2	2	3	1
1	0	2	1	1	1	2	2	2	4	1	1	2	1	1	1	2	1	1	-1	1	2	1	52	1	2	2	3	1
1	0	2	1	1	1	1	1	1	1	1	1	1	1	1	1	1	1	1	-1	2	1	1	52	1	2	2	3	1
1	0	1	1	1	1	1	1	1	1	1	1	1	1	1	1	1	6	4	4	1	2	1	52	1	1	2	3	1
1	0	4	1	1	1	1	1	1	2	2	2	-1	1	-1	1	2	3	1	-1	1	2	1	52	1	2	2	3	1
1	0	2	2	1	1	1	1	1	2	1	1	2	2	-1	2	-1	-1	1	-1	2	1	1	52	1	2	2	3	1
1	0	1	1	2	2	2	2	3	2	3	3	3	1	1	1	1	2	1	-1	1	1	1	52	1	1	2	5	1
1	0	2	1	1	2	2	1	1	1	1	3	2	1	2	1	1	5	1	-1	1	2	1	52	1	1	2	5	1
1	0	2	1	1	1	1	1	1	1	-1	2	1	1	1	1	-1	1	1	-1	1	1	2	52	1	2	2	5	1
1	0	3	3	2	2	3	2	1	2	2	3	2	2	2	3	3	2	1	-1	1	2	1	52	1	-1	2	5	1
1	0	2	3	3	4	4	3	1	4	4	5	5	2	3	2	-1	5	4	4	1	1	1	52	1	2	2	5	1
1	0	1	1	1	2	1	1	1	1	2	2	1	1	1	1	1	1	1	-1	1	2	1	52	1	2	2	5	1
1	0	2	1	1	1	1	1	1	1	1	1	1	1	1	1	3	4	1	-1	1	1	1	52	1	2	2	6	1
1	0	4	2	2	2	2	3	2	4	2	2	2	1	2	1	2	1	1	-1	2	2	2	52	1	2	2	6	1
2	0	4	3	3	4	4	3	3	4	3	4	3	4	4	2	1	4	4	3	2	1	1	52	1	2	2	6	1
1	0	1	1	1	1	6	1	1	1	1	1	1	1	1	1	1	1	1	-1	2	1	2	52	1	2	2	6	1
2	0	2	1	1	1	1	1	1	2	1	1	1	1	1	1	1	2	1	-1	1	2	1	52	1	1	1	1	1
1	0	2	2	1	1	1	2	2	2	2	2	2	-1	-1	-1	1	6	1	-1	1	2	1	52	1	2	1	1	1
1	0	2	1	1	1	1	1	1	1	1	1	1	1	1	1	1	1	1	-1	1	2	2	52	1	2	1	1	1
1	0	2	2	2	3	3	1	1	3	2	2	2	1	4	1	2	2	1	-1	1	1	1	52	1	2	1	1	1
1	0	1	1	2	1	1	2	1	1	1	1	1	1	1	1	1	1	1	-1	1	1	2	52	1	1	1	1	1
1	0	3	1	1	1	2	1	1	2	4	2	2	1	1	1	5	1	4	4	1	1	2	52	1	2	1	1	1
1	0	2	1	1	2	1	1	1	1	1	1	1	1	1	1	-1	2	1	-1	1	2	1	52	1	2	1	1	1
1	0	1	1	1	1	1	1	1	1	1	1	1	1	2	2	4	1	1	-1	2	1	1	52	1	2	1	1	1
1	0	1	1	1	1	1	1	1	1	1	1	1	1	1	1	1	1	1	-1	1	2	1	52	1	2	1	1	1
1	0	2	2	2	2	2	1	2	3	1	3	2	1	3	2	2	3	1	-1	2	1	2	52	1	2	1	1	1
2	0	-1	-1	-1	-1	-1	-1	-1	-1	-1	-1	-1	1	2	2	2	1	1	-1	1	2	1	52	1	2	2	4	1
2	0	1	1	1	1	1	1	1	2	1	1	1	6	6	6	1	1	4	4	1	2	1	52	1	1	2	4	1
1	0	3	1	2	1	1	1	1	3	2	3	2	2	2	1	1	3	1	-1	1	2	1	52	1	1	2	3	1
1	0	1	-1	1	1	1	1	1	1	1	1	1	1	1	1	-1	1	4	4	1	-1	1	52	1	2	2	3	1
1	0	2	1	2	2	2	1	1	1	1	1	2	1	1	1	4	3	1	-1	1	2	1	52	1	2	2	3	1
1	0	2	1	2	1	1	2	3	4	2	3	2	1	1	1	1	3	1	-1	1	2	1	52	1	2	2	3	1
1	0	2	1	2	2	2	1	2	2	1	2	2	2	1	2	1	-1	1	-1	2	1	1	52	1	2	2	3	1
2	0	2	2	2	1	4	1	4	2	3	4	4	1	1	1	2	3	1	-1	1	1	1	52	1	1	1	1	1
1	0	1	1	1	1	1	1	1	1	1	1	1	1	1	1	5	1	1	-1	1	2	1	52	1	2	1	1	1
1	0	1	1	1	1	1	1	1	1	1	1	1	1	1	1	1	1	1	-1	1	1	1	52	1	2	1	1	1
2	0	1	1	1	1	1	1	1	1	1	1	1	1	1	1	1	1	1	-1	1	1	2	52	1	2	1	1	1
1	0	1	1	1	1	1	1	1	1	1	1	1	1	1	1	-1	1	1	-1	2	1	1	52	1	2	1	1	1
1	0	2	1	2	1	2	2	3	2	1	1	2	1	1	1	2	1	1	-1	1	1	2	52	1	2	2	7	1
1	0	3	2	2	2	2	2	2	2	2	2	2	1	1	1	2	2	1	-1	2	1	2	52	1	2	2	7	1
1	0	2	2	1	2	2	2	1	2	2	2	2	2	2	2	4	1	2	1	1	1	2	52	1	2	2	7	1
1	0	3	1	1	1	1	1	1	1	1	1	1	1	1	1	5	1	1	-1	1	1	2	52	1	2	2	7	1
1	0	2	1	2	2	2	2	2	3	1	2	6	1	2	1	-1	4	1	-1	1	1	2	52	1	1	2	8	1
2	0	1	1	1	1	6	1	1	1	1	1	1	1	1	1	1	2	1	-1	1	1	1	52	1	2	2	9	1
1	0	2	1	1	1	1	1	1	1	1	2	1	1	1	2	1	1	1	-1	1	1	1	52	1	2	2	9	1
1	0	1	1	1	1	1	1	1	3	1	1	1	3	4	4	1	5	2	1	1	2	1	53	1	1	1	1	1
2	0	2	1	1	1	2	2	1	4	1	3	1	1	2	1	1	2	1	1	1	1	1	53	1	1	1	1	1
1	0	4	2	3	3	3	2	1	2	3	3	2	-1	-1	-1	1	2	1	-1	1	2	1	53	1	2	2	2	1
1	0	4	2	2	2	2	2	1	1	2	3	2	1	1	1	1	1	1	-1	1	2	1	53	1	2	2	2	1
1	0	-1	-1	-1	-1	-1	-1	-1	-1	-1	-1	-1	1	1	1	2	2	1	-1	1	1	2	53	1	2	2	2	1
1	0	2	1	1	1	1	1	1	1	1	1	1	1	-1	1	2	1	1	-1	2	2	2	53	1	2	2	2	1
1	0	4	1	1	1	1	1	1	2	1	3	1	2	3	1	1	4	1	-1	1	1	2	53	1	2	2	2	1
1	0	4	3	2	3	1	2	3	4	3	3	3	6	6	4	2	2	4	4	2	1	2	53	1	2	2	2	1
2	0	2	1	1	1	1	1	1	1	1	1	1	1	1	1	2	1	4	4	1	1	1	53	1	2	2	2	1
2	0	3	2	2	4	4	3	2	2	4	4	3	3	3	4	1	5	1	-1	1	1	1	53	1	2	2	2	1
2	0	2	4	4	4	6	4	4	3	3	3	5	6	6	6	4	6	4	4	2	2	3	53	1	2	2	2	1
1	0	1	1	1	1	1	1	1	1	1	1	1	1	1	1	1	6	1	-1	1	2	1	53	1	2	2	3	1
1	0	2	1	1	1	1	1	1	1	1	1	1	1	1	1	1	1	1	-1	1	2	1	53	1	2	2	3	1
1	0	2	1	1	1	1	1	1	1	1	1	1	1	1	1	5	1	1	-1	2	1	1	53	1	2	2	3	1
1	0	3	1	1	1	1	1	1	2	1	2	6	1	1	1	1	4	1	-1	2	2	1	53	1	2	2	3	1
2	0	2	1	1	1	1	1	1	1	1	1	1	1	1	1	1	5	1	-1	1	1	1	53	1	1	2	3	1
1	0	2	1	1	2	6	1	1	1	1	2	6	1	-1	-1	-1	5	1	-1	1	2	1	53	1	2	2	3	1
1	0	2	2	2	2	2	2	2	2	2	2	2	1	2	1	-1	2	1	-1	2	1	1	53	1	2	2	3	1
1	0	4	1	1	1	1	2	2	2	2	2	2	1	2	2	4	2	1	-1	2	1	1	53	1	2	2	3	1
1	0	2	1	1	1	1	1	1	1	1	2	1	1	1	1	1	1	1	-1	1	1	1	53	1	2	2	3	1
1	0	2	1	1	1	2	2	3	1	2	1	2	1	1	1	5	2	1	-1	1	2	1	53	1	2	2	3	1
1	1	1	1	1	1	1	1	1	1	1	1	1	1	1	1	1	1	1	-1	1	2	1	53	1	1	1	1	1
2	0	2	1	1	1	1	1	1	1	1	1	2	4	2	6	2	2	4	1	1	2	2	53	1	2	1	1	1
2	0	4	3	3	3	3	2	2	4	3	4	3	2	4	2	3	2	4	4	2	1	2	53	1	1	2	4	1
2	0	3	1	2	1	1	1	2	3	2	1	1	1	1	1	5	1	1	-1	1	1	1	53	1	2	2	4	1
2	0	5	1	2	3	4	2	2	2	2	3	2	1	5	2	1	1	1	-1	2	1	1	53	1	2	2	4	1
1	0	2	1	1	1	1	2	1	1	1	2	1	1	1	1	1	1	1	-1	1	1	1	53	1	1	1	1	1
1	0	1	1	1	1	1	1	1	2	1	1	1	1	1	1	1	2	1	-1	1	2	2	53	1	2	1	1	1
1	0	2	1	2	2	2	1	2	4	3	3	2	6	6	6	2	2	1	-1	1	1	1	53	1	1	1	1	1
2	0	2	1	1	1	1	1	1	1	1	1	1	1	1	1	1	1	1	-1	2	1	1	53	1	2	1	1	1
1	0	2	1	2	1	2	1	1	2	1	1	1	1	1	1	2	1	1	-1	2	-1	2	53	1	2	1	1	1
2	0	2	2	2	2	2	2	3	2	2	2	3	2	3	2	2	2	1	-1	2	2	2	53	1	2	1	1	1
1	0	2	1	1	1	1	1	1	1	1	1	1	1	1	1	1	1	1	-1	1	1	1	53	1	2	2	3	1
1	0	4	1	2	2	2	1	1	2	2	2	2	1	1	1	2	2	1	-1	1	1	1	53	1	2	2	3	1
1	0	2	1	1	1	1	1	1	1	1	1	1	1	1	1	5	2	1	-1	1	1	1	53	1	2	2	3	1
1	0	1	1	1	1	1	1	1	1	1	1	1	1	1	1	1	1	1	-1	1	2	1	53	1	2	2	3	1
1	0	2	2	2	2	3	3	3	2	3	4	2	1	1	4	1	4	4	4	1	2	1	53	1	2	2	3	1
1	0	3	1	1	1	1	1	1	1	1	1	1	1	1	1	1	3	1	-1	2	1	1	53	1	2	2	3	1
2	0	3	1	-1	1	2	2	2	2	2	2	2	2	2	2	-1	-1	4	1	2	2	1	53	1	2	2	3	1
1	0	3	1	1	1	1	1	1	1	1	1	1	1	1	1	1	3	1	-1	1	1	1	53	1	1	2	3	1
1	0	2	1	1	1	1	1	1	1	1	1	1	1	1	1	1	1	1	-1	1	2	1	53	1	2	2	3	1
1	0	2	1	1	1	1	1	1	2	1	1	1	1	1	1	4	2	1	-1	1	1	1	53	1	2	2	3	1
1	0	2	1	1	1	1	1	1	1	1	5	2	1	1	1	-1	4	1	-1	1	2	1	53	1	2	2	5	1
1	0	1	2	1	1	1	2	2	1	1	1	2	1	1	1	-1	1	1	-1	2	2	1	53	1	2	2	5	1
1	0	2	2	2	2	2	1	1	3	5	2	1	1	1	1	2	1	3	1	2	1	1	53	1	2	2	5	1
1	0	2	1	2	1	1	2	2	1	1	1	3	2	1	2	3	2	1	-1	1	2	2	53	1	2	2	5	1
1	0	2	1	1	1	1	2	1	3	2	2	1	1	1	1	2	2	1	-1	1	1	2	53	1	2	2	6	1
-1	1	3	1	1	1	2	1	1	2	1	1	6	1	1	1	1	1	1	-1	2	1	1	53	1	2	2	6	1
2	0	2	1	1	1	1	1	1	1	1	1	1	1	1	1	1	1	1	-1	2	1	1	53	1	2	2	6	1
1	0	3	2	2	1	2	2	2	1	2	5	2	1	2	1	1	3	1	-1	2	1	1	53	1	2	2	6	1
1	0	4	1	2	2	-1	2	1	2	2	2	2	2	2	2	4	2	3	1	2	-1	2	53	1	2	2	6	1
1	0	2	3	3	3	3	2	2	5	2	4	3	2	4	2	3	3	3	1	1	1	1	53	1	1	1	1	1
1	0	1	1	1	1	1	1	1	1	1	1	1	1	1	1	5	1	1	-1	1	1	2	53	1	1	1	1	1
1	0	1	1	1	2	3	1	1	2	1	3	1	2	3	1	-1	1	1	-1	1	2	2	53	1	2	1	1	1
1	0	1	1	1	1	1	1	1	1	1	1	1	1	1	1	3	2	1	-1	1	1	2	53	1	2	1	1	1
1	0	1	2	2	1	1	1	1	2	2	2	2	1	1	1	2	2	1	-1	2	1	1	53	1	2	1	1	1
1	0	2	1	1	1	2	1	1	2	1	1	1	1	1	1	1	1	1	-1	1	1	1	53	1	2	1	1	1
1	0	1	1	2	2	1	1	1	2	3	2	1	4	3	2	3	2	4	4	1	1	2	53	1	1	1	1	1
1	0	2	1	1	1	1	1	1	1	1	3	6	2	1	1	1	6	1	-1	1	1	2	53	1	1	1	1	1
1	0	2	1	1	1	1	2	2	2	1	2	2	1	2	1	1	2	-1	-1	2	1	2	53	1	1	1	1	1
1	0	2	1	1	1	1	1	1	1	1	1	1	1	1	1	3	2	1	-1	2	1	2	53	1	2	1	1	1
1	0	2	1	1	1	2	1	1	2	2	2	2	2	2	2	1	2	1	-1	1	2	1	53	1	2	1	1	1
2	1	4	2	2	2	2	2	1	2	2	2	2	2	2	2	1	1	1	-1	1	1	2	53	1	2	2	4	1
2	0	3	1	1	1	1	1	1	1	1	1	1	6	6	6	1	1	1	-1	1	1	1	53	1	2	2	4	1
1	0	-1	1	1	1	1	1	1	1	1	1	1	-1	-1	-1	-1	1	1	-1	2	1	1	53	1	1	2	3	1
1	0	2	1	1	1	1	1	1	1	1	1	2	1	1	1	1	6	1	-1	1	2	1	53	1	2	2	3	1
1	0	2	2	1	1	1	2	1	2	3	-1	2	6	6	6	1	2	1	-1	1	2	1	53	1	2	2	3	1
1	0	2	1	1	2	6	1	1	3	1	1	6	1	5	2	1	5	1	-1	1	1	1	53	1	1	2	3	1
1	0	2	1	1	2	2	2	1	3	1	1	2	2	2	2	2	3	4	4	1	1	1	53	1	2	1	1	1
2	0	2	1	3	4	4	3	2	4	3	4	3	2	2	1	1	2	1	-1	2	1	2	53	1	1	2	7	1
1	0	1	1	1	1	1	1	1	1	1	1	1	1	1	1	5	1	1	-1	1	1	2	53	1	2	2	7	1
1	0	1	1	1	1	1	1	1	1	1	1	1	1	1	1	4	1	1	-1	1	2	2	53	1	2	2	7	1
1	0	2	1	1	3	6	1	2	2	1	2	2	6	6	6	1	1	4	4	2	2	2	53	1	2	2	7	1
1	0	2	1	1	1	-1	1	1	1	1	2	1	2	-1	1	5	2	1	-1	1	2	1	53	1	2	2	8	1
1	0	1	1	1	1	1	1	1	1	1	1	1	1	1	1	5	1	1	-1	2	1	1	53	1	2	2	8	1
2	0	5	4	4	4	5	4	4	4	4	4	5	2	3	3	3	2	2	1	1	2	-1	54	1	2	2	2	1
1	0	1	1	1	1	6	1	1	1	1	1	1	1	3	1	1	6	1	-1	1	2	1	54	1	1	2	2	1
1	0	2	1	1	2	1	1	1	1	3	5	2	1	2	1	1	1	1	-1	1	2	1	54	1	2	2	2	1
1	0	4	2	2	2	3	2	2	1	1	2	2	2	2	1	1	2	1	-1	1	1	2	54	1	2	2	2	1
1	0	5	2	2	1	1	2	2	2	1	2	2	1	2	1	2	2	1	-1	1	2	2	54	1	2	2	2	1
1	0	2	1	1	1	1	1	1	2	1	1	1	1	1	1	1	6	1	-1	2	1	1	54	1	2	2	2	1
1	0	1	1	1	2	1	1	1	2	1	2	3	1	1	1	5	1	1	-1	2	1	2	54	1	2	2	2	1
1	0	1	1	1	1	1	1	1	1	1	2	1	1	1	1	1	1	1	-1	1	1	1	54	1	1	2	3	1
1	0	2	1	1	1	1	1	1	1	1	1	1	1	1	1	1	1	1	-1	1	2	1	54	1	2	2	3	1
1	0	2	1	2	1	1	1	1	1	1	1	1	1	2	1	1	2	1	-1	2	1	1	54	1	2	2	3	1
1	0	-1	2	-1	-1	-1	2	2	2	2	2	-1	-1	-1	-1	-1	2	-1	1	1	2	-1	54	1	1	2	3	1
2	0	2	1	1	1	1	1	1	1	1	2	1	1	1	1	1	1	1	-1	1	2	1	54	1	1	2	3	1
2	1	2	2	1	1	1	1	1	2	2	2	1	1	1	2	2	2	1	-1	1	1	1	54	1	2	1	1	1
2	0	4	-1	1	1	1	2	2	1	2	3	2	1	1	1	2	1	1	-1	1	1	1	54	1	2	2	4	1
2	0	5	1	2	3	4	2	2	2	2	3	2	1	5	2	1	1	1	-1	1	1	2	54	1	2	2	4	1
2	1	1	1	1	1	1	1	1	1	1	2	2	1	1	1	1	1	1	-1	2	1	2	54	1	2	2	4	1
2	0	2	-1	2	1	2	1	2	1	2	1	2	1	1	1	5	2	1	-1	1	1	1	54	1	2	1	1	1
-1	1	1	1	1	1	2	1	1	2	2	1	1	1	2	1	1	3	1	-1	2	1	2	54	1	2	1	1	1
1	0	1	1	1	1	1	1	1	1	1	1	-1	1	1	1	5	1	1	-1	1	2	2	54	1	2	1	1	1
2	0	1	2	2	2	1	1	2	2	1	2	1	1	2	1	1	6	1	-1	1	1	2	54	1	2	1	1	1
1	0	4	-1	1	1	1	1	1	1	1	4	1	1	1	1	3	4	1	-1	1	1	1	54	1	1	2	3	1
1	0	3	1	1	1	1	1	1	1	1	1	1	1	1	1	5	1	1	-1	2	1	1	54	1	1	2	3	1
1	0	1	1	1	1	1	1	1	1	1	1	1	1	1	1	1	1	1	-1	1	2	1	54	1	1	2	3	1
1	0	3	1	1	1	3	1	1	1	1	1	1	1	5	5	3	3	1	-1	1	1	1	54	1	2	2	3	1
1	0	2	1	1	2	2	1	1	2	2	2	2	1	1	1	2	1	1	-1	2	1	1	54	1	2	2	3	1
1	0	2	1	1	1	1	1	1	2	2	3	2	1	1	1	2	2	1	-1	1	2	2	54	1	1	2	5	1
1	0	1	1	1	1	1	1	1	1	1	1	1	6	-1	-1	1	1	1	-1	1	2	2	54	1	1	2	5	1
1	0	2	2	1	1	2	2	2	3	2	4	2	1	1	1	-1	3	1	-1	1	1	1	54	1	2	2	5	1
1	0	2	1	1	1	6	2	1	-1	2	3	6	6	-1	-1	-1	3	1	-1	1	2	1	54	1	2	2	5	1
1	0	4	1	1	1	1	1	1	1	1	3	1	1	1	1	5	1	1	-1	2	2	1	54	1	2	2	5	1
1	0	2	1	1	1	1	1	1	1	1	1	1	1	1	1	1	2	1	-1	2	1	1	54	1	1	2	6	1
1	0	3	1	1	1	1	1	1	1	1	1	1	1	1	1	2	2	1	-1	2	1	2	54	1	2	2	6	1
1	0	2	1	2	2	2	1	2	2	1	1	1	1	1	1	4	1	4	4	2	1	2	54	1	2	2	6	1
1	0	1	1	1	1	1	1	1	1	1	1	1	1	2	1	1	3	1	-1	1	1	1	54	1	1	1	1	1
1	0	3	1	1	1	2	1	1	3	2	2	2	2	2	1	1	2	1	-1	1	1	1	54	1	2	1	1	1
1	0	2	2	1	1	-1	2	1	2	1	2	2	1	3	1	4	2	1	-1	2	1	1	54	1	2	1	1	1
2	0	2	1	1	1	1	1	1	1	1	1	1	1	1	1	2	1	1	-1	1	1	2	54	1	2	1	1	1
1	0	1	2	1	1	2	1	1	3	2	2	3	1	2	1	2	2	1	-1	1	2	2	54	1	2	1	1	1
2	0	1	1	1	1	1	1	1	1	1	1	1	1	2	1	1	2	1	-1	1	1	2	54	1	1	1	1	1
1	0	1	1	1	2	1	1	1	2	1	1	3	1	3	1	1	1	1	-1	1	1	2	54	1	2	1	1	1
1	0	1	1	1	1	1	1	1	1	1	1	2	2	2	1	1	2	1	-1	1	2	2	54	1	2	1	1	1
1	0	2	1	1	1	1	1	2	2	1	2	2	1	2	1	5	1	1	-1	1	1	2	54	1	2	1	1	1
1	0	4	1	1	1	1	1	1	1	1	1	1	1	-1	1	5	1	1	-1	1	2	1	54	1	2	2	3	1
1	0	3	-1	2	1	1	1	2	2	1	2	1	1	1	1	3	3	1	-1	1	1	1	54	1	2	2	3	1
1	0	2	1	1	1	1	1	1	1	1	1	6	6	6	6	2	2	1	-1	1	2	1	54	1	2	2	3	1
1	0	2	2	2	2	2	1	2	2	2	3	3	2	3	2	1	3	1	-1	1	2	1	54	1	2	2	3	1
1	0	4	2	2	2	-1	2	2	3	2	2	2	1	3	1	3	3	4	1	2	1	1	54	1	2	2	3	1
1	0	3	2	2	2	3	1	1	3	1	3	2	6	-1	-1	1	-1	1	-1	1	2	1	54	1	1	2	3	1
1	0	2	1	1	2	3	2	1	2	2	3	6	1	1	1	1	4	4	4	2	1	1	54	1	2	2	3	1
1	0	2	1	1	1	1	1	2	1	1	1	1	1	1	1	2	1	1	-1	1	2	1	54	1	1	1	1	1
1	0	2	2	2	2	3	1	1	2	1	2	2	1	1	1	1	6	1	-1	1	2	2	54	1	2	1	1	1
1	0	2	2	2	2	2	1	2	2	3	2	1	1	1	2	2	6	1	-1	1	2	1	54	1	2	1	1	1
2	0	1	2	2	3	3	1	1	3	2	3	2	1	1	1	1	2	4	4	1	1	1	54	1	1	2	7	1
2	0	2	1	1	1	2	1	1	2	1	2	1	1	2	1	1	2	1	-1	1	1	2	54	1	2	2	7	1
1	0	2	2	1	3	2	1	1	2	2	3	1	1	1	1	2	2	2	4	1	1	2	54	1	2	2	7	1
1	0	2	1	1	1	1	1	1	1	5	1	1	1	-1	1	-1	2	4	1	1	1	2	54	1	2	2	7	1
1	0	3	2	2	2	2	2	3	2	2	4	6	2	5	3	3	5	1	-1	1	1	1	54	1	2	2	8	1
1	0	1	1	1	1	1	1	1	1	1	1	1	1	2	2	1	1	1	-1	1	1	2	54	1	2	2	9	1
1	0	2	2	1	1	1	2	3	2	2	2	2	1	3	3	1	3	2	2	2	2	1	55	1	1	2	5	1
2	0	4	1	2	3	3	3	3	3	2	3	3	2	3	2	2	1	2	2	2	1	1	55	1	1	2	4	1
1	0	2	2	1	1	2	1	1	1	1	1	1	1	1	1	3	1	1	-1	1	1	2	55	1	1	2	2	1
1	0	3	2	1	2	2	1	1	1	2	2	6	1	1	2	2	2	1	-1	1	2	2	55	1	2	2	2	1
1	0	3	1	1	1	1	1	1	1	1	1	1	1	1	1	1	1	1	-1	1	1	2	55	1	2	2	2	1
1	0	2	1	1	2	2	1	1	2	1	3	1	1	2	1	3	1	1	-1	2	1	2	55	1	2	2	2	1
1	0	3	1	1	1	1	2	2	2	1	3	2	1	1	2	4	3	4	1	2	1	2	55	1	2	2	2	1
1	0	4	1	1	1	1	2	2	1	2	2	6	6	6	6	1	3	1	-1	2	1	2	55	1	2	2	2	1
1	0	3	1	1	3	3	1	1	1	2	3	1	1	3	1	3	1	1	-1	1	1	1	55	1	2	2	2	1
1	0	4	1	2	1	2	1	1	3	1	1	2	1	1	1	1	1	1	-1	1	2	2	55	1	2	2	2	1
2	0	1	1	1	1	1	1	1	1	1	1	1	1	1	1	1	1	1	-1	2	1	1	55	1	2	2	2	1
2	0	1	1	1	1	1	1	1	1	1	1	1	2	2	2	4	2	3	3	1	2	1	55	1	1	2	2	1
1	0	5	1	1	1	1	1	1	1	1	1	2	1	1	1	1	2	1	-1	1	2	1	55	1	2	2	3	1
2	0	2	1	2	1	2	1	1	2	1	2	-1	1	2	1	-1	3	4	1	2	1	1	55	1	2	2	3	1
1	0	3	1	1	1	1	2	1	2	1	1	2	1	1	1	5	2	1	-1	1	1	1	55	1	2	2	3	1
2	0	1	1	1	1	1	1	1	1	1	1	1	1	1	1	5	1	1	-1	1	1	1	55	1	2	1	1	1
2	0	5	1	2	2	3	3	2	4	2	3	3	1	3	1	3	1	1	-1	1	1	2	55	1	1	2	4	1
1	0	1	1	1	2	2	1	1	2	1	2	1	2	2	2	1	2	1	-1	1	1	1	55	1	2	1	1	1
1	0	1	1	1	1	1	1	1	1	1	1	1	1	1	1	5	1	1	-1	2	1	2	55	1	2	1	1	1
1	0	1	1	1	1	1	1	1	1	1	1	1	1	1	1	5	5	1	-1	1	1	1	55	1	2	1	1	1
2	0	2	1	1	1	1	1	2	2	2	2	2	1	1	1	3	3	1	-1	1	1	1	55	1	2	1	1	1
2	0	3	1	1	1	1	1	1	1	1	1	1	6	6	6	1	6	1	-1	1	2	2	55	1	1	1	1	1
1	0	4	1	2	2	3	2	2	3	2	4	3	6	6	6	2	5	1	-1	2	1	1	55	1	1	2	3	1
1	0	1	1	1	1	1	1	1	1	1	1	1	1	1	1	5	1	1	-1	1	2	1	55	1	2	2	3	1
1	0	1	1	1	1	1	1	1	1	1	1	1	1	1	1	1	1	1	-1	1	1	1	55	1	2	2	3	1
1	0	-1	1	1	2	3	1	1	2	2	2	1	1	2	2	2	3	1	-1	1	1	1	55	1	2	2	3	1
1	0	3	1	1	1	1	1	1	3	1	1	1	6	6	6	1	2	4	4	2	1	1	55	1	2	2	3	1
1	0	3	2	2	2	2	1	2	2	2	2	2	1	2	2	2	3	1	-1	1	1	1	55	1	2	2	3	1
1	0	1	1	1	1	1	1	1	1	1	1	1	1	1	1	1	1	1	-1	1	1	1	55	1	1	2	5	1
1	0	1	2	2	1	2	2	1	3	3	4	1	1	1	1	1	2	1	-1	2	1	1	55	1	2	2	5	1
1	0	1	1	1	1	1	1	1	1	1	3	2	1	1	1	1	2	1	-1	2	1	2	55	1	2	2	5	1
1	0	1	1	1	1	1	1	1	1	1	1	2	1	1	1	1	1	1	-1	2	1	2	55	1	2	2	5	1
1	0	2	1	1	1	6	2	1	1	2	2	-1	2	2	1	2	4	1	-1	1	2	1	55	1	2	2	5	1
1	0	2	2	2	1	1	2	2	2	1	1	2	1	1	1	3	2	1	-1	1	2	2	55	1	2	2	5	1
1	0	1	1	1	1	1	1	1	1	1	2	1	1	1	1	1	1	1	-1	1	1	2	55	1	2	2	5	1
1	0	2	1	1	1	1	1	1	2	1	2	6	6	6	6	-1	6	1	-1	1	2	1	55	1	2	2	5	1
1	0	1	1	2	5	5	1	1	1	2	3	2	6	6	6	1	2	1	-1	1	2	1	55	1	1	2	5	1
1	0	1	1	1	1	1	1	1	1	1	1	2	1	1	1	1	3	1	-1	1	2	1	55	1	2	2	5	1
2	0	4	1	1	1	2	1	2	3	2	3	3	2	2	1	3	2	1	-1	2	1	1	55	1	2	2	6	1
1	0	3	1	2	2	2	1	1	1	2	2	2	1	1	1	5	1	4	4	2	1	1	55	1	2	2	6	1
1	0	2	1	1	1	1	1	1	2	1	1	1	1	1	1	1	1	1	-1	1	1	1	55	1	1	1	1	1
1	0	2	1	1	1	1	1	1	1	2	2	1	1	3	1	1	6	1	-1	1	2	1	55	1	2	1	1	1
1	0	2	1	1	1	1	1	1	1	1	1	1	1	1	1	1	1	1	-1	1	1	1	55	1	2	1	1	1
1	0	1	1	1	2	2	1	1	1	1	1	1	2	3	3	1	6	1	-1	1	1	1	55	1	2	1	1	1
1	0	2	2	1	1	1	1	2	2	1	1	2	1	1	1	2	2	1	-1	2	1	2	55	1	2	1	1	1
2	0	2	2	2	2	2	2	2	2	2	2	1	1	1	1	1	1	1	-1	2	1	1	55	1	1	1	1	1
1	0	1	1	1	1	1	1	1	1	1	1	1	1	1	1	1	1	1	-1	1	1	1	55	1	2	1	1	1
1	0	1	1	1	1	1	1	1	1	1	1	1	1	1	1	1	1	1	-1	2	1	1	55	1	1	1	1	1
2	0	2	1	1	1	1	1	1	2	1	2	1	6	-1	-1	2	1	4	4	1	2	1	55	1	1	2	4	1
1	0	-1	-1	-1	-1	-1	-1	-1	-1	-1	-1	-1	1	2	2	2	4	1	-1	1	2	1	55	1	1	2	3	1
1	0	3	1	1	1	1	1	1	1	1	2	6	6	6	6	-1	3	1	-1	1	2	1	55	1	2	2	3	1
1	0	2	1	1	1	1	1	1	1	1	1	1	1	1	1	1	6	1	-1	1	2	1	55	1	2	2	3	1
1	0	2	2	2	2	3	2	2	2	2	3	2	2	3	3	2	3	1	-1	2	1	1	55	1	2	2	3	1
1	0	1	1	1	1	6	1	1	1	1	1	1	1	1	1	1	-1	1	-1	1	1	1	55	1	1	1	1	1
2	0	1	1	1	1	6	2	1	4	1	1	6	1	1	1	5	1	1	-1	2	1	1	55	1	2	1	1	1
1	0	2	2	2	2	2	2	2	2	2	2	2	2	2	2	2	2	1	-1	1	1	2	55	1	2	1	1	1
1	0	1	1	2	2	1	1	1	2	2	1	2	1	2	1	1	2	1	-1	1	1	2	55	1	2	2	7	1
2	1	3	3	4	5	5	2	2	5	4	5	2	2	4	1	2	5	2	1	1	1	2	56	1	1	2	4	1
1	0	-1	-1	-1	-1	-1	-1	-1	-1	-1	-1	-1	1	4	4	2	4	1	-1	1	-1	2	56	1	2	2	2	1
1	0	3	2	2	2	2	1	2	2	2	2	2	-1	-1	-1	-1	1	-1	-1	2	1	1	56	1	2	2	2	1
1	0	2	1	1	1	1	1	1	1	3	2	2	1	1	1	3	1	1	-1	1	1	1	56	1	2	2	2	1
1	0	3	1	1	1	2	2	1	2	3	2	2	6	6	6	1	3	4	4	1	1	1	56	1	1	2	3	1
1	0	2	2	2	3	3	2	2	3	3	4	2	2	3	1	3	2	1	-1	2	1	1	56	1	1	2	3	1
1	0	2	1	1	2	1	1	2	2	1	2	2	1	1	1	2	3	1	-1	1	1	1	56	1	2	2	3	1
1	0	3	2	2	1	1	2	2	1	2	2	2	2	2	1	4	3	3	1	1	2	1	56	1	2	2	3	1
1	0	2	1	1	1	-1	1	1	1	1	2	1	2	3	1	1	6	4	4	2	2	1	56	1	2	2	3	1
2	0	-1	1	1	2	2	1	1	1	2	3	2	6	6	6	1	6	4	-1	-1	-1	2	56	1	2	1	1	1
2	0	3	1	1	-1	1	2	2	5	-1	4	1	1	5	1	-1	5	1	-1	1	1	1	56	1	1	2	4	1
2	0	3	1	1	1	1	1	1	2	2	3	1	-1	-1	-1	-1	-1	1	-1	1	1	1	56	1	1	2	4	1
2	0	-1	1	1	1	6	1	1	1	1	5	1	-1	-1	-1	-1	1	1	-1	1	1	1	56	1	1	2	4	1
2	0	4	1	1	2	2	2	1	4	1	4	2	1	3	1	3	1	1	-1	1	2	2	56	1	2	2	4	1
2	0	1	1	1	1	1	1	1	1	1	2	1	1	2	1	1	1	1	-1	1	2	1	56	1	2	1	1	1
1	0	2	1	1	2	2	1	1	2	1	1	1	2	3	1	1	3	1	-1	1	1	1	56	1	2	1	1	1
2	0	1	-1	1	1	1	1	1	1	1	2	1	1	1	1	1	1	1	-1	1	2	1	56	1	2	1	1	1
2	0	1	1	1	2	2	1	2	2	2	2	1	1	1	1	1	1	1	-1	2	1	1	56	1	2	1	1	1
2	0	1	1	1	1	1	1	1	1	1	1	1	1	2	4	2	4	1	-1	2	1	1	56	1	2	1	1	1
2	0	1	1	1	1	1	1	1	1	1	2	2	1	2	1	5	2	1	-1	1	1	1	56	1	2	1	1	1
2	0	2	1	1	1	1	1	2	2	1	2	2	1	1	1	1	2	1	-1	1	1	1	56	1	2	1	1	1
2	0	1	1	1	1	1	1	1	2	1	1	2	1	1	1	1	1	1	-1	1	1	1	56	1	2	1	1	1
2	1	1	1	1	1	1	1	1	2	1	2	-1	1	1	1	1	6	1	-1	1	1	1	56	1	2	1	1	1
1	0	-1	-1	-1	-1	-1	-1	-1	-1	-1	-1	-1	5	5	4	1	5	3	4	2	1	1	56	1	2	1	1	1
1	0	3	1	2	2	2	2	1	2	2	3	2	1	2	2	1	1	1	-1	1	2	1	56	1	1	2	3	1
1	0	3	1	1	1	3	1	1	4	2	3	-1	3	5	5	-1	5	1	-1	1	1	1	56	1	2	2	3	1
1	0	3	1	1	1	1	1	1	1	1	1	-1	1	1	1	2	2	1	-1	1	1	1	56	1	2	2	3	1
1	0	-1	1	1	1	1	1	1	1	1	1	1	-1	-1	-1	-1	1	1	-1	1	1	1	56	1	2	2	3	1
1	0	2	1	1	2	2	1	2	2	1	2	2	-1	-1	-1	3	5	1	-1	1	2	1	56	1	2	2	3	1
1	0	3	1	1	1	1	1	1	1	1	1	6	1	1	1	1	-1	1	-1	1	2	1	56	1	2	2	3	1
1	0	3	1	1	1	1	1	1	1	1	1	1	1	1	1	1	2	1	-1	1	2	1	56	1	2	2	3	1
1	0	1	1	1	1	1	1	1	1	1	1	1	1	1	1	1	1	1	-1	1	2	1	56	1	2	2	3	1
1	0	3	1	1	1	1	1	1	1	1	1	2	1	1	1	4	2	4	4	1	2	1	56	1	2	2	3	1
1	0	2	1	1	1	1	1	2	2	1	2	1	1	1	1	1	3	1	-1	2	1	2	56	1	1	2	5	1
1	0	1	1	1	1	1	2	1	1	1	1	1	1	1	1	3	1	1	-1	1	2	1	56	1	2	2	5	1
1	0	2	1	1	1	6	1	1	1	2	2	-1	6	6	6	4	1	1	-1	2	2	2	56	1	2	2	5	1
1	0	2	2	2	2	-1	2	2	3	2	2	3	2	3	2	3	4	1	-1	2	1	1	56	1	-1	2	5	1
1	0	3	2	2	2	2	2	1	3	2	3	2	2	3	1	1	2	1	-1	1	1	2	56	1	1	2	5	1
1	0	1	3	3	3	3	2	2	2	3	3	3	3	3	3	3	4	1	-1	1	2	2	56	1	2	2	5	1
1	0	2	1	1	2	2	2	2	3	3	2	3	1	1	1	4	1	1	-1	1	2	2	56	1	2	2	5	1
1	0	2	1	1	1	2	1	1	1	1	1	1	1	2	1	2	2	1	-1	2	1	2	56	1	2	2	5	1
1	0	4	3	3	4	5	4	4	3	2	4	6	6	6	6	2	4	4	4	1	2	2	56	1	1	2	5	1
1	0	2	3	2	2	2	2	2	1	1	2	1	1	1	1	5	3	1	-1	2	1	1	56	1	2	2	5	1
1	0	2	1	1	2	2	1	1	1	1	1	2	6	6	6	1	5	1	-1	1	1	1	56	1	2	2	6	1
1	0	2	1	2	2	2	2	1	1	3	2	2	1	2	2	3	2	3	1	2	1	1	56	1	2	2	6	1
2	0	3	1	1	2	6	1	1	1	2	1	6	6	2	1	2	1	1	-1	1	1	2	56	1	2	2	6	1
1	0	1	2	1	1	1	1	1	1	1	1	1	1	1	1	3	1	1	-1	2	1	2	56	1	2	2	6	1
1	0	1	1	1	1	1	1	1	1	1	1	1	1	1	1	1	1	1	-1	1	2	2	56	1	1	1	1	1
1	0	2	1	1	1	1	1	1	1	1	1	1	1	1	1	1	1	1	-1	1	2	1	56	1	2	1	1	1
1	0	2	1	1	1	2	1	1	2	2	2	2	6	6	6	1	2	4	4	1	2	1	56	1	1	2	3	1
1	0	2	1	1	1	1	1	1	1	1	1	1	1	2	1	1	2	1	-1	1	1	1	56	1	2	2	3	1
1	0	1	1	1	1	1	2	1	1	2	2	1	6	6	6	1	4	1	-1	1	2	1	56	1	2	2	3	1
1	0	2	1	1	1	1	1	1	2	1	1	6	1	1	1	1	1	1	-1	1	2	1	56	1	2	2	3	1
1	0	2	1	1	1	1	1	1	1	1	1	1	1	2	1	2	3	1	-1	1	1	1	56	1	1	2	3	1
1	0	2	1	1	1	1	1	-1	1	1	1	1	6	6	6	3	5	1	-1	1	1	1	56	1	2	2	3	1
1	0	1	1	1	1	1	1	1	1	1	1	1	6	6	6	-1	1	1	-1	1	2	1	56	1	2	2	3	1
1	0	2	1	1	1	1	1	2	2	1	2	2	6	6	6	1	6	1	-1	1	2	1	56	1	2	2	3	1
2	0	1	1	1	2	2	1	1	2	1	1	2	1	2	1	3	2	1	-1	1	1	2	56	1	2	1	1	1
1	0	1	2	1	1	2	2	1	1	2	3	2	1	2	2	3	6	1	-1	2	1	2	56	1	1	1	1	1
1	0	1	1	1	1	1	1	1	3	1	1	1	1	1	1	4	1	1	-1	1	1	2	56	1	1	2	7	1
1	0	1	1	1	1	1	1	2	1	1	1	1	1	1	1	5	1	1	-1	1	1	2	56	1	1	2	7	1
2	0	2	1	1	1	6	1	1	1	1	1	1	1	1	1	3	1	2	1	2	1	2	57	1	2	1	1	1
1	0	3	1	1	1	2	1	1	2	2	2	2	1	3	2	4	2	1	-1	1	2	1	57	1	2	2	2	1
2	0	1	3	3	3	3	2	2	2	2	2	2	3	4	2	3	2	1	-1	1	1	1	57	1	1	2	2	1
2	0	2	1	1	1	2	1	2	3	1	2	1	2	2	2	2	5	1	-1	1	1	1	57	1	2	2	2	1
1	0	3	3	4	4	4	3	4	4	5	4	3	4	4	4	2	3	4	4	2	1	2	57	1	2	2	2	1
1	0	-1	2	2	1	2	1	1	1	1	2	1	6	-1	-1	1	-1	1	-1	1	2	1	57	1	1	2	3	1
1	0	2	1	1	2	2	1	1	1	1	1	1	1	2	2	5	-1	1	-1	2	1	1	57	1	2	2	3	1
1	0	1	1	1	1	1	1	1	2	1	1	1	1	1	1	2	3	1	-1	1	2	1	57	1	2	2	3	1
2	0	1	1	1	1	-1	1	1	1	1	1	1	1	1	1	1	1	1	-1	1	1	1	57	1	2	1	1	1
1	1	1	1	1	1	1	1	1	1	1	1	1	1	1	1	2	1	1	-1	2	1	1	57	1	1	1	1	1
2	0	4	1	1	1	1	2	1	3	1	2	1	1	1	1	1	1	1	-1	2	1	2	57	1	2	2	4	1
2	0	2	1	1	1	1	2	2	2	1	2	2	1	2	2	4	2	1	-1	1	1	2	57	1	2	2	4	1
1	0	1	1	1	1	1	1	1	1	1	1	1	1	1	1	5	1	1	-1	1	2	1	57	1	2	1	1	1
1	0	2	1	1	1	1	2	1	3	2	2	2	1	2	1	1	6	1	-1	1	2	1	57	1	2	1	1	1
1	0	1	1	1	1	1	2	1	2	2	1	2	1	2	1	1	6	1	-1	1	2	2	57	1	2	1	1	1
1	0	1	1	1	1	1	1	1	1	1	1	1	1	1	1	2	1	1	-1	1	2	2	57	1	2	1	1	1
2	1	3	1	1	1	2	1	2	2	2	4	1	1	1	1	1	6	1	-1	1	2	2	57	1	1	1	1	1
2	0	2	2	2	2	2	1	1	2	1	1	1	1	1	2	1	6	1	-1	1	1	1	57	1	2	1	1	1
2	0	2	1	1	1	2	2	1	1	1	1	1	1	1	1	2	6	1	-1	2	1	1	57	1	2	1	1	1
2	0	2	-1	2	1	1	1	1	1	1	1	1	1	1	1	2	1	4	4	1	2	2	57	1	2	1	1	1
2	0	4	2	1	1	2	1	3	2	4	3	3	2	3	1	2	3	1	-1	2	2	1	57	1	2	1	1	1
1	0	4	1	1	1	1	1	1	2	1	2	1	1	1	1	2	1	1	-1	2	1	2	57	1	2	1	1	1
2	0	2	1	1	1	1	1	1	1	1	3	1	1	1	1	2	6	1	-1	2	1	2	57	1	2	1	1	1
1	0	3	1	1	1	1	1	1	1	1	1	1	1	1	1	1	-1	1	-1	1	1	1	57	1	-1	2	3	1
1	0	3	1	1	1	1	1	1	1	1	1	3	-1	-1	-1	-1	-1	-1	-1	1	2	1	57	1	1	2	3	1
1	0	1	1	1	1	1	1	1	2	1	1	1	1	1	1	3	2	1	-1	1	1	1	57	1	1	2	3	1
1	0	3	1	1	1	1	1	1	1	1	1	1	6	-1	-1	2	1	1	-1	1	2	1	57	1	1	2	3	1
1	0	-1	1	2	-1	-1	1	1	2	-1	-1	-1	-1	-1	-1	-1	-1	1	-1	1	2	2	57	1	1	2	5	1
1	0	2	1	1	1	6	1	1	2	2	3	1	1	3	1	3	1	4	4	1	2	2	57	1	1	2	5	1
1	0	3	1	2	2	1	1	1	2	3	3	2	6	6	6	1	2	1	-1	1	2	1	57	1	2	2	5	1
1	0	2	1	1	1	2	1	1	2	2	2	2	1	1	1	4	2	1	-1	1	1	2	57	1	2	2	5	1
1	0	2	1	1	1	2	1	1	1	1	1	1	1	1	1	5	1	1	-1	1	2	1	57	1	2	2	5	1
1	0	1	1	1	1	1	1	1	3	1	1	2	1	1	1	1	2	1	-1	2	1	2	57	1	2	2	5	1
1	0	1	1	1	1	1	1	1	1	1	1	1	1	1	1	1	1	1	-1	2	2	1	57	1	2	2	5	1
1	0	1	2	2	1	2	2	2	3	3	4	2	6	-1	-1	-1	-1	1	-1	1	2	1	57	1	1	2	5	1
1	0	2	2	2	2	2	1	2	2	2	3	2	2	2	2	2	3	1	-1	1	1	1	57	1	2	2	5	1
1	0	2	1	1	1	1	1	1	1	1	1	1	2	2	2	4	2	1	-1	1	2	1	57	1	2	2	5	1
1	0	2	1	1	1	1	1	1	1	2	3	6	1	1	1	1	3	1	-1	2	1	1	57	1	2	2	5	1
1	0	2	2	2	1	2	1	1	2	2	1	2	1	1	1	1	1	1	-1	1	2	2	57	1	2	2	5	1
1	0	3	1	1	1	2	1	1	2	1	1	1	6	6	6	1	3	4	4	1	1	2	57	1	1	2	6	1
1	0	4	3	3	3	4	3	2	3	2	3	4	1	3	2	3	4	1	-1	2	1	1	57	1	2	2	6	1
2	0	3	1	1	1	2	2	1	2	1	1	2	1	1	1	4	1	1	-1	2	1	1	57	1	2	2	6	1
1	0	4	1	1	1	1	1	1	2	1	1	1	1	2	1	2	1	1	-1	1	1	2	57	1	2	2	6	1
2	0	3	2	2	2	2	2	2	2	3	3	2	2	2	3	4	1	1	-1	2	1	2	57	1	2	2	6	1
2	0	1	1	1	1	1	1	1	1	1	1	1	1	1	1	1	1	1	-1	2	1	1	57	1	2	2	6	1
2	1	1	1	1	1	1	1	1	1	1	1	2	1	2	1	2	1	1	-1	1	2	1	57	1	2	1	1	1
2	0	2	1	1	2	1	1	1	2	1	3	1	1	1	1	4	1	1	-1	1	1	1	57	1	2	1	1	1
1	0	3	2	2	1	1	2	1	3	4	3	2	1	1	1	2	1	1	-1	2	1	2	57	1	2	1	1	1
1	0	2	1	2	1	2	1	1	2	2	2	2	2	1	1	1	2	1	-1	1	1	1	57	1	2	1	1	1
1	0	1	1	1	-1	1	1	1	1	-1	-1	6	1	-1	1	-1	6	-1	-1	1	2	1	57	1	1	1	1	1
1	0	1	1	1	1	2	1	1	2	2	1	1	1	1	1	1	6	1	-1	2	2	1	57	1	1	1	1	1
1	0	1	2	2	2	2	2	2	2	2	2	2	1	1	1	3	2	-1	1	1	2	1	57	1	1	1	1	1
1	0	1	1	1	1	1	1	1	1	1	1	1	6	6	6	1	1	1	-1	1	2	2	57	1	1	2	4	1
1	0	4	1	1	1	1	1	1	1	2	1	1	1	1	1	1	1	1	-1	1	1	2	57	1	2	2	4	1
2	0	3	1	1	1	2	2	1	1	1	1	1	1	2	1	5	1	1	-1	1	1	2	57	1	2	2	4	1
1	0	2	2	2	2	3	1	3	2	1	2	3	2	4	2	1	5	1	-1	1	1	1	57	1	1	2	3	1
1	0	3	1	1	1	2	1	1	2	2	2	2	1	1	2	2	4	1	-1	1	1	1	57	1	2	2	3	1
1	0	2	2	2	2	2	2	2	2	2	2	2	1	5	2	1	6	1	-1	1	1	1	57	1	2	1	1	1
1	0	3	1	1	2	2	1	1	1	1	1	1	1	1	1	1	1	1	-1	1	1	2	57	1	2	2	7	1
1	0	2	1	2	1	1	1	1	2	2	3	2	1	2	1	4	6	1	-1	1	1	2	57	1	2	2	7	1
1	0	-1	-1	-1	-1	-1	-1	-1	-1	-1	-1	-1	-1	-1	-1	-1	-1	-1	1	2	1	1	57	1	2	2	7	1
1	0	2	2	2	3	2	2	2	2	2	2	2	1	2	1	5	1	1	-1	1	2	2	57	1	2	2	7	1
1	0	2	1	2	1	-1	1	1	1	1	-1	1	1	-1	-1	-1	-1	-1	-1	1	2	1	57	1	2	2	8	1
1	0	1	2	1	2	1	1	2	2	1	2	2	1	2	1	1	1	2	2	1	2	1	58	1	2	2	3	1
1	0	3	1	1	2	2	1	1	1	2	2	2	1	2	2	2	2	3	1	2	1	2	58	1	2	2	2	1
1	0	3	2	2	2	2	2	1	4	3	2	6	2	4	1	3	2	3	3	2	1	2	58	1	2	2	2	1
2	0	3	2	2	1	1	1	2	2	4	5	6	3	5	5	1	5	1	-1	2	1	1	58	1	2	2	2	1
1	0	2	1	2	1	3	3	2	3	1	2	2	2	2	1	4	2	3	1	2	1	2	58	1	2	2	2	1
1	0	2	1	1	1	1	1	1	2	2	1	1	1	1	1	1	1	1	-1	1	2	1	58	1	1	2	3	1
1	0	1	1	1	1	1	1	1	1	1	1	1	2	1	1	1	1	1	-1	2	1	1	58	1	1	2	3	1
1	0	2	1	1	1	1	1	1	1	1	2	2	1	1	1	1	1	1	-1	1	1	1	58	1	2	2	3	1
1	0	3	2	2	2	2	2	3	2	3	3	2	1	3	1	3	2	1	-1	1	1	1	58	1	2	2	3	1
1	0	3	2	2	1	1	2	2	2	2	2	6	1	1	1	2	1	1	-1	1	2	1	58	1	2	2	3	1
2	0	2	2	2	2	1	2	2	2	1	3	2	1	2	2	3	2	1	-1	2	1	1	58	1	1	1	1	1
2	1	3	1	1	2	2	1	2	1	1	2	2	1	3	1	1	1	1	-1	2	1	1	58	1	1	1	1	1
2	0	1	1	1	1	1	1	1	1	1	1	1	1	1	1	3	1	-1	-1	1	2	2	58	1	1	1	1	1
2	0	1	1	1	1	1	1	1	1	1	1	1	1	1	1	1	1	1	-1	1	1	1	58	1	2	1	1	1
2	0	4	1	1	1	1	1	1	1	1	2	1	1	1	1	1	3	1	-1	1	1	2	58	1	2	2	4	1
2	0	3	1	1	1	3	2	2	3	3	3	6	2	2	2	1	1	1	-1	2	1	2	58	1	2	2	4	1
1	0	2	1	1	1	2	1	1	1	1	1	1	1	1	1	5	2	1	-1	1	2	2	58	1	1	1	1	1
2	0	1	1	1	1	1	1	1	1	1	1	1	1	1	1	2	-1	1	-1	1	1	1	58	1	2	1	1	1
1	0	2	1	1	1	1	1	1	2	1	1	1	1	1	1	1	1	1	-1	2	1	2	58	1	2	1	1	1
2	0	2	1	1	1	1	1	1	1	1	1	1	1	1	1	1	1	1	-1	2	1	2	58	1	2	1	1	1
1	0	1	1	1	1	1	1	1	2	1	2	2	1	1	1	2	1	1	-1	2	1	2	58	1	2	1	1	1
1	0	3	1	1	2	1	1	1	2	2	2	2	1	2	3	3	4	1	-1	1	1	2	58	1	1	1	1	1
2	0	2	1	1	1	1	1	1	1	1	1	1	1	1	1	1	1	1	-1	1	1	2	58	1	2	1	1	1
2	0	1	1	1	1	1	1	1	1	1	1	1	1	1	1	2	1	1	-1	2	1	1	58	1	2	1	1	1
2	0	1	1	1	1	1	1	1	1	1	1	1	1	1	1	1	6	1	-1	1	2	1	58	1	2	1	1	1
1	0	2	1	1	1	1	1	1	1	1	2	1	1	1	1	1	2	1	-1	1	2	1	58	1	1	2	3	1
1	0	3	1	1	2	2	1	1	2	1	2	1	6	2	2	2	2	1	-1	1	2	1	58	1	2	2	3	1
1	0	2	1	1	1	1	1	1	1	1	1	1	1	1	1	2	2	1	-1	1	2	1	58	1	1	2	3	1
2	0	3	1	1	1	1	1	1	1	1	1	1	1	1	1	-1	6	-1	-1	1	1	1	58	1	2	2	3	1
1	0	1	1	2	1	1	2	2	2	1	4	2	1	3	1	1	4	1	-1	1	2	2	58	1	1	2	5	1
1	0	1	1	1	1	1	1	1	1	1	1	1	2	2	2	5	1	1	-1	1	2	1	58	1	2	2	5	1
1	0	4	2	2	1	3	2	2	5	3	4	3	2	3	1	1	5	1	-1	1	1	1	58	1	1	2	5	1
1	0	3	1	2	3	4	2	1	5	2	4	6	6	6	6	1	5	1	-1	1	2	2	58	1	1	2	5	1
1	0	2	2	1	1	1	1	2	2	2	2	2	1	1	1	2	2	1	-1	2	1	1	58	1	1	2	5	1
1	0	2	2	1	2	2	2	2	2	2	1	1	2	2	2	2	2	4	4	1	2	1	58	1	2	2	5	1
1	0	2	1	2	2	1	2	2	2	2	2	1	1	3	2	2	2	1	-1	1	2	2	58	1	2	2	5	1
1	0	4	-1	-1	1	1	2	1	1	1	1	1	1	2	1	5	1	1	-1	2	1	2	58	1	1	2	6	1
1	0	2	1	1	1	1	1	1	1	1	1	1	1	1	1	2	1	1	-1	1	1	1	58	1	2	2	6	1
1	0	4	2	2	2	2	1	1	4	2	2	2	2	2	1	3	1	3	1	1	1	1	58	1	2	2	6	1
1	0	3	3	3	4	6	2	2	4	2	2	-1	4	4	1	2	2	4	-1	2	1	1	58	1	2	2	6	1
2	0	1	1	1	1	6	1	1	-1	1	1	1	1	2	1	1	3	1	-1	2	1	1	58	1	2	2	6	1
1	0	1	1	1	1	1	1	1	1	1	1	1	1	1	1	5	1	1	-1	2	1	1	58	1	2	2	6	1
1	0	2	1	1	1	1	1	1	2	1	1	2	1	3	3	1	2	1	-1	2	1	1	58	1	1	1	1	1
1	0	3	1	1	2	6	1	1	1	1	2	6	1	1	1	1	6	1	-1	1	1	1	58	1	2	1	1	1
1	0	2	1	1	1	6	1	1	1	1	1	1	1	-1	1	2	6	1	-1	1	1	2	58	1	2	1	1	1
1	0	1	2	2	2	-1	1	2	2	2	2	1	1	1	1	2	2	1	-1	1	1	1	58	1	2	1	1	1
1	0	1	1	1	1	1	1	1	1	1	1	1	1	1	1	5	1	1	-1	1	1	1	58	1	2	1	1	1
1	0	2	1	1	1	1	1	1	1	1	1	2	1	2	2	2	3	1	-1	1	1	1	58	1	2	1	1	1
1	0	1	1	1	1	1	1	1	1	1	1	2	2	2	2	4	2	1	-1	2	2	1	58	1	2	1	1	1
1	0	2	1	1	1	1	1	1	1	1	1	1	1	1	1	1	1	1	-1	1	2	2	58	1	1	1	1	1
1	0	1	1	1	1	1	1	1	1	1	1	1	1	1	1	1	1	1	-1	2	2	2	58	1	1	1	1	1
2	0	4	1	1	1	2	2	1	1	1	1	1	1	1	1	1	1	1	-1	1	1	2	58	1	1	2	4	1
2	0	5	2	3	3	3	3	3	5	5	5	3	3	5	5	1	1	1	-1	2	1	1	58	1	2	2	4	1
1	0	2	1	1	1	1	1	1	1	1	1	1	1	1	1	1	1	1	-1	1	1	1	58	1	1	2	4	1
1	0	3	2	3	2	2	2	2	2	2	3	1	1	2	1	3	1	1	-1	2	2	1	58	1	1	2	4	1
1	1	2	1	1	1	1	2	-1	2	1	2	1	1	1	1	1	1	1	-1	2	1	2	58	1	2	2	4	1
2	0	4	1	1	2	3	1	1	1	2	4	2	1	1	1	1	1	1	-1	1	1	2	58	1	2	2	4	1
1	0	2	1	1	1	1	1	1	2	3	3	1	6	6	6	5	4	1	-1	1	2	1	58	1	2	2	3	1
1	0	2	1	1	1	1	1	1	1	1	1	1	1	1	1	4	1	1	-1	2	2	1	58	1	2	2	3	1
1	0	-1	1	2	2	2	2	1	4	2	2	2	-1	-1	2	-1	3	1	-1	1	2	1	58	1	1	2	3	1
1	0	2	1	1	1	1	1	1	1	1	1	1	1	1	1	-1	1	1	-1	1	2	1	58	1	2	2	3	1
1	0	3	1	1	1	2	1	1	1	1	3	2	1	2	2	-1	1	1	-1	2	1	1	58	1	2	2	3	1
2	0	2	1	1	1	2	1	1	1	2	3	2	1	2	2	3	1	1	-1	2	1	2	58	1	2	1	1	1
1	0	2	1	2	2	2	2	1	1	1	2	2	2	2	2	1	6	1	-1	1	2	1	58	1	2	1	1	1
2	0	4	1	1	1	1	2	1	-1	1	4	2	1	1	1	1	1	1	-1	2	1	1	58	1	1	2	7	1
2	0	2	1	1	1	1	1	1	1	1	1	1	6	-1	-1	1	1	1	-1	1	1	2	58	1	2	2	7	1
2	0	3	1	2	1	2	1	1	2	2	1	1	1	4	1	3	1	1	-1	1	1	1	58	1	2	2	7	1
1	0	1	1	1	1	1	1	1	1	2	2	1	1	1	1	2	1	1	-1	1	1	1	58	1	2	2	8	1
1	0	1	2	2	2	2	1	1	1	2	3	2	2	2	1	1	3	1	-1	2	1	2	58	1	2	2	9	1
1	0	3	2	1	1	1	3	2	3	1	1	3	1	1	1	2	1	1	-1	1	2	1	58	1	2	2	9	1
2	0	2	1	1	1	6	2	2	2	1	2	6	1	2	1	1	1	4	2	2	1	2	59	1	2	1	1	1
1	0	2	1	1	1	1	1	1	1	1	1	1	1	1	1	1	1	1	-1	1	2	2	59	1	2	2	2	1
1	0	2	2	2	1	2	3	2	3	-1	2	2	3	-1	2	2	2	3	1	2	1	2	59	1	2	2	2	1
1	0	3	3	2	2	4	4	4	5	4	3	6	2	3	3	2	6	3	3	1	2	1	59	1	1	2	2	1
1	0	5	4	4	4	3	5	4	5	5	5	4	4	3	3	4	6	4	4	2	1	2	59	1	2	2	2	1
2	0	2	1	1	1	1	1	1	1	1	1	6	6	6	6	1	2	1	-1	1	1	1	59	1	2	2	3	1
1	0	1	1	1	1	1	1	1	2	2	2	6	6	6	6	5	2	1	-1	2	1	1	59	1	2	2	3	1
1	0	2	1	1	1	1	1	1	1	1	2	2	6	6	6	1	1	1	-1	2	1	1	59	1	2	2	3	1
1	1	1	1	1	1	1	1	1	1	1	1	1	1	1	1	1	1	1	-1	1	2	1	59	1	2	1	1	1
2	0	3	1	1	1	1	1	1	1	1	4	6	1	1	1	2	1	1	-1	1	1	1	59	1	2	2	4	1
2	0	2	1	1	1	1	1	1	1	1	3	1	1	1	1	1	1	1	-1	1	1	1	59	1	1	2	4	1
1	0	2	1	2	1	1	1	2	2	1	2	6	1	6	1	1	6	1	-1	2	2	1	59	1	1	1	1	1
1	0	1	1	1	2	2	1	2	2	1	1	2	2	2	1	2	2	1	-1	2	1	2	59	1	2	1	1	1
1	0	2	1	1	1	1	1	1	1	1	1	1	-1	-1	1	5	2	1	-1	2	1	2	59	1	2	1	1	1
1	0	1	1	1	1	1	1	1	1	1	1	1	1	1	1	5	1	1	-1	2	1	2	59	1	2	1	1	1
1	0	1	1	1	1	1	1	1	1	1	2	1	1	1	1	1	1	1	-1	2	2	1	59	1	2	1	1	1
2	0	2	2	3	3	2	1	2	3	3	5	4	1	1	1	3	3	1	-1	2	2	1	59	1	-1	1	1	1
1	0	2	1	1	1	1	1	1	1	1	1	1	1	1	1	5	1	1	-1	1	2	1	59	1	2	1	1	1
2	0	1	1	1	1	1	1	2	2	1	2	2	1	1	1	2	1	1	-1	2	1	1	59	1	2	1	1	1
[truncated: 1,916 more rows]

## Sheet: Codebook
variable name	question text / label	abbreviated question text	values	value label
survey mode 1	onsite/offsite		1	onsite
			2	offsite
			-1	missing
survey mode 2	paper/online		0	paper
			1	online
			-1	missing
Q01	How easy is it in urgent cases to get an appointment as soon as you need it?	Ease of getting appointment in urgent cases	1	very easy
			2	easy
			3	neither easy nor difficult
			4	difficult
			5	very difficult
			-1	missing
Q03	Does your doctor explain things to you in a way that is easy to understand?	Clear explanation of things	1	Always
			2	Often
			3	Sometimes
			4	Rarely
			5	Never
			-1	missing
Q04	Are you given sufficient information to understand your condition and treatment?	Sufficient information to understand condition and treatment	1	Always
			2	Often
			3	Sometimes
			4	Rarely
			5	Never
			-1	missing
Q05	Does your doctor clearly explain the risks and benefits of the planned treatment?	Risks and benefits of planned treatment clearly explained	1	Always
			2	Often
			3	Sometimes
			4	Rarely
			5	Never
			-1	missing
Q06	Does your doctor address and explain the risks and benefits of different treatment options for your condition?		1	Always
			2	Often
			3	Sometimes
			4	Rarely
			5	Never
			6	Not sure whether there are different options in my case
			-1	missing
Q07	Are you given sufficient opportunity to ask questions about condition and treatment?	Sufficient opportunity to ask questions about condition and treatment	1	Always
			2	Often
			3	Sometimes
			4	Rarely
			5	Never
			-1	missing
Q08	Do you feel that your reports are taken seriously?	Patients felt taken seriously	1	Always
			2	Often
			3	Sometimes
			4	Rarely
			5	Never
			-1	missing
Q09	Does your doctor ensure that you understood the explanations (e.g. by giving you the opportunity to repeat the information in your own words)?	Doctor ensures understanding of explanations	1	Always
			2	Often
			3	Sometimes
			4	Rarely
			5	Never
			-1	missing
Q10	Do you feel that you can talk to your doctor about very personal or sensible issues in relation to your condition or treatment?	Patients feel they can address very personal or sensitive issues in relation to their condition or treatment	1	Always
			2	Often
			3	Sometimes
			4	Rarely
			5	Never
			-1	missing
Q11	Does your doctor encourage you to voice any worries and fears you may have related to condition and/or treatment?	Encouraged to voice worries and fears related to condition and/or treatment	1	Always
			2	Often
			3	Sometimes
			4	Rarely
			5	Never
			-1	missing
Q13	Are your preferences considered in decisions about your care and treatment?	Patient preferences are taken into account	1	Always
			2	Often
			3	Sometimes
			4	Rarely
			5	Never
			6	Not necessary
			-1	missing
Q15_01	When you receive a new prescription, does your doctor clearly explain the purpose of the new medication?	Clear explanation of purpose of newly prescribed medication	1	Always
			2	Often
			3	Sometimes
			4	Rarely
			5	Never
			6	Not necessary/I have no medication
			-1	missing
Q15_02	When you receive a new prescription, does your doctor clearly explain the side effects of the new medication that you should report to adjust the prescription if necessary?	Clear explanation of side effects of newly prescribed medication that should be reported to make adjustments if necessary	1	Always
			2	Often
			3	Sometimes
			4	Rarely
			5	Never
			6	Not necessary/I have no medication
			-1	missing
Q15_03	When you receive a new prescription, does your doctor clearly explain how to take the new medication (dose, frequency, timing, etc.)?	Clear explanation of how to take newly prescribed medication (dose. frequency. timing. etc.)	1	Always
			2	Often
			3	Sometimes
			4	Rarely
			5	Never
			6	Not necessary/I have no medication
			-1	missing
Q16	Does it happen that your test results are not available although they are needed for diagnosis or for planning your treatment (e.g. blood test, X-rays, etc.)?	Test results not available when needed	1	Always
			2	Often
			3	Sometimes
			4	Rarely
			5	Never
			-1	missing
Q17	Does your doctor ask about medication or treatment that you have been prescribed by other doctors?	Patients are asked about medication or treatment prescribed by other doctors	1	Always
			2	Often
			3	Sometimes
			4	Rarely
			5	Never
			6	Don’t have other doctors
			-1	missing
Q18	As far as you can tell, did an error occur in your care?		1	Yes
			2	No
			3	Not sure
			4	Cannot judge this
			-1	missing
Q19	If an error occurred, did you experience any harm because of this error (e.g. pain, physical or mental health problems)?		1	Yes
			2	No
			3	Not sure
			4	Cannot judge this
			-1	missing
Q21	How would you rate your health in general?		1	Good
			2	Poor
			-1	missing
Q22	Do you have a condition that has existed/exists for more than 6 months?		1	Yes
			2	No
			-1	missing
Q23	Gender		1	female
			2	male
			3	divers
			-1	missing
Q24	Age		continuous
Q24d	Age_grouped		1	18-60 years
			2	> 60 years
			3	> 18 years
			-1	missing
Q25	Educational attainment		1	high
			2	low
			-1	missing
V1	Practice type		1	general practitioner practice
			2	specialist practice
			-1	missing
V2	Discipline		1	general practitioner
			2	Surgical practice
			3	Obestetrics & Gynecology
			4	Cardiology
			5	ENT
			6	Neurology, psychiatry & psychotherapy
			7	Internal medicine & diabetology
			8	Ophtalmology
			9	Gastroenterology and oncology
			-1	missing
V3	Non-responder		1	responder
			2	non-responder
			-1	missing
